# Supplementary material for: Identification LEF1 as a Potential Novel Biomarker for Abdominal Aortic Aneurysms Based on Comprehensive Bioinformatics Analysis
Source: J Cell Mol Med. 2025 Nov 9;29(21):e70921. doi: 10.1111/jcmm.70921 (PMC12597617; doi:10.1111/jcmm.70921)
Supplement: Supplementary file 2 — Data S1: jcmm70921‐sup‐0002‐DataS1.xls. [file JCMM-29-e70921-s001.xls]

symbol	logFC	AveExpr	t	P.Value	adj.P.Val	B
7-Mar	1.281082142	8.533776095	2.146837198	0.034816018	0.125975766	-4.136320559
10-Mar	-2.17682256	6.887066907	-2.431238184	0.017268652	0.08605651	-3.537994926
AARS	1.005126047	10.16744885	2.656928436	0.009506456	0.061323292	-3.017961966
ABCA1	1.25049439	9.829624252	2.521958525	0.013642385	0.075191982	-3.333657372
ABCB5	-1.170353114	6.048452148	-2.155439673	0.03411444	0.124615833	-4.11918268
ABCB8	-1.62445314	6.1786633	-2.932856038	0.004372589	0.03864296	-2.330478811
ABCC3	1.002010004	7.970644078	2.043899291	0.044233556	0.142692628	-4.336646634
ABCD1	-1.781126859	7.16144667	-2.852193077	0.005515661	0.044852759	-2.537167434
ABCD4	-1.229727674	6.323411309	-2.113123345	0.037687893	0.131269088	-4.202897749
ACADL	-1.174158506	5.750227746	-5.143585398	1.86E-06	2.28E-04	4.834437376
ACAP1	1.727152252	7.234443062	4.152326201	8.13E-05	0.003030567	1.306320866
ACBD3	1.222688958	8.023480367	2.427578823	0.017431518	0.086662558	-3.546102746
ACIN1	1.127746994	8.016856318	2.39637116	0.018877154	0.090425726	-3.61482062
ACKR3	1.398904163	9.124206662	1.997451195	0.049154439	0.150253097	-4.424145729
ACOT2	-1.053506152	5.580443483	-6.624169854	3.63E-09	2.45E-06	10.71496395
ACTA1	-1.337081349	5.409717796	-5.149783055	1.81E-06	2.24E-04	4.857746347
ACTB	1.294803154	11.99702405	2.176576188	0.032442701	0.121248103	-4.076816412
ACTL7B	-1.066626398	5.56937772	-3.809080936	2.71E-04	0.006812822	0.193331017
ACTR2	1.484006388	9.330630662	2.158062933	0.033902963	0.124326617	-4.113944511
ADA	1.54876962	7.413510917	3.780845012	2.99E-04	0.007298918	0.104647605
ADAM18	-1.389776887	6.003281196	-2.687000033	0.008756527	0.058616053	-2.945751065
ADAM8	1.650312754	7.515980229	4.199527935	6.86E-05	0.002635358	1.464212702
ADAMTS19	-1.99083856	7.050478423	-2.141599497	0.0352493	0.126896138	-4.146725311
ADAMTS8	-1.034462842	6.421188018	-3.69836458	3.95E-04	0.008654703	-0.151792527
ADAMTSL2	1.612287984	7.191303564	3.725343156	3.61E-04	0.008266484	-0.068345489
ADGRA2	1.25207564	7.229852893	3.144206954	0.002332771	0.026500597	-1.76731278
ADGRF5	1.55658998	8.980350286	2.387563707	0.019304022	0.091347779	-3.634075563
ADGRG7	-1.036031199	6.143433626	-2.331131602	0.022248747	0.098861825	-3.755990892
ADH1B	-1.024581152	7.989945356	-3.429426358	9.56E-04	0.015442431	-0.959909578
ADH6	-1.2222224	6.038008073	-2.748715961	0.007383505	0.053019342	-2.795446868
ADM	1.497832634	9.181391211	2.443170631	0.016746982	0.084700609	-3.511484139
ADORA2A	1.053700037	6.453519466	4.979805084	3.56E-06	3.64E-04	4.223514901
ADPGK	1.558537386	7.79355508	3.286080163	0.00150633	0.02033648	-1.372310373
ADRA1B	-2.009290083	6.567951903	-5.1666194	1.69E-06	2.16E-04	4.921135198
ADRA2A	1.031821484	6.462752796	3.60225147	5.44E-04	0.010765106	-0.445606547
AGAP6	1.201757779	8.74338929	2.34290933	0.021603205	0.097529083	-3.73075523
AGR2	-1.070599437	6.331930578	-2.013463644	0.047407586	0.147378035	-4.39418602
AGXT	-1.096319831	6.096232002	-2.373759807	0.019990352	0.092818661	-3.66413057
AHR	1.450814436	8.748670933	4.325258315	4.33E-05	0.001962673	1.890189936
AIF1	1.150720513	8.912059532	2.364263154	0.02047504	0.094052864	-3.684719958
AIF1L	-1.56266028	7.610308033	-4.211032554	6.58E-05	0.002588968	1.50286608
AKAP13	1.097102175	7.915714456	2.432579802	0.017209282	0.085960228	-3.535019758
AKAP17A	1.687843023	8.081389234	3.360786313	0.001190614	0.017837506	-1.159021729
AKNA	1.690997813	7.825226702	3.626954774	5.02E-04	0.010185879	-0.37061197
AKR1A1	1.001058882	7.744015722	2.299832085	0.024048049	0.10326515	-3.822516972
AKR1C1	-1.01460488	5.617779065	-2.820561483	0.006034537	0.047224751	-2.616945758
AKR1D1	1.100926223	8.092064191	2.157596193	0.033940506	0.124386232	-4.11487692
AKT1S1	-1.294910515	6.230357514	-4.428456346	2.96E-05	0.00154127	2.245523419
ALDH1L1	-1.471103678	5.923908149	-8.400239699	1.27E-12	6.01E-09	18.22628456
ALDH9A1	1.405857395	9.75632501	2.132818056	0.035986255	0.12830639	-4.164119047
ALOX15B	-1.173018785	5.901097248	-5.159682062	1.74E-06	2.17E-04	4.895004014
AMPD1	1.054848992	5.96004448	3.338959843	0.001275748	0.018540015	-1.221708505
ANAPC13	1.083789316	9.24604765	2.014633697	0.047282052	0.147226904	-4.391988366
ANGPTL8	-1.524666936	6.601483593	-3.048336531	0.003112932	0.031555892	-2.026587809
ANKRD1	-1.49411597	6.442583278	-5.566854418	3.31E-07	6.59E-05	6.455797005
ANKRD12	1.338806384	7.863915003	3.09646902	0.002695106	0.02887046	-1.897199303
ANKRD13A	1.197669658	8.262781014	2.145273591	0.034944878	0.126271986	-4.139429047
ANKRD13C	-1.012752426	6.808041826	-4.430097146	2.94E-05	0.001540093	2.251213468
ANO6	1.062338309	7.932899997	2.110479606	0.037921541	0.131677241	-4.208078842
ANP32AP1	-2.06604426	7.217486188	-4.611640345	1.48E-05	9.64E-04	2.888339544
ANXA10	-1.859492806	6.648461226	-2.785893708	0.006654397	0.049939587	-2.703548769
ANXA2R	1.362177599	7.327099462	3.379588986	0.00112159	0.017213755	-1.104775533
AOC3	-1.167127637	7.701560416	-3.467165044	8.47E-04	0.014335465	-0.849174163
AOC4P	1.825009138	10.55407842	2.651286081	0.009653503	0.06179784	-3.031435543
AP1G1	1.328656222	6.952329436	4.999861423	3.29E-06	3.48E-04	4.297794718
AP1G2	1.5959967	7.166803618	3.965617808	1.58E-04	0.004757677	0.69305168
AP3B1	1.180284189	8.977250698	3.290941964	0.001483599	0.020151151	-1.358539489
AP4M1	-1.294165771	6.31209505	-3.953087659	1.65E-04	0.004885307	0.652556111
APBA3	1.048405593	7.20724189	3.9389129	1.73E-04	0.005015082	0.606847894
APLNR	1.115822701	9.071902792	5.280955552	1.07E-06	1.52E-04	5.35420929
APMAP	1.009670142	7.9226652	1.998002068	0.049093441	0.150147151	-4.423118615
APOA4	-1.870207622	6.702734279	-2.422495257	0.017660047	0.087293729	-3.557348675
APOD	1.805780822	10.55051822	3.282720202	0.00152223	0.02045898	-1.381818362
APOLD1	1.499880594	7.776272374	2.698687892	0.008479884	0.057548159	-2.917502963
AQP11	-1.589498173	6.837918056	-2.072242789	0.04144375	0.137662856	-4.282365776
ARCN1	1.166242982	9.522948371	3.995765022	1.42E-04	0.00444273	0.790829322
ARG2	-1.906853324	6.876024606	-3.07808403	0.002848127	0.029916406	-1.946808576
ARHGAP30	1.408401519	6.965055767	4.09699512	9.91E-05	0.003510496	1.122680915
ARHGAP33	1.420422851	7.115165479	4.000392371	1.40E-04	0.0044148	0.805880495
ARHGAP4	1.870624582	8.245014728	3.39327533	0.001073736	0.016681295	-1.065148759
ARHGAP9	1.526679104	7.531095054	3.519630712	7.14E-04	0.012814178	-0.693758092
ARHGDIA	1.348131538	8.991888904	2.013454796	0.047408537	0.147378035	-4.394202634
ARHGDIB	2.151667622	11.08966568	3.056001129	0.003042599	0.031196538	-2.006090396
ARHGEF12	-1.5164987	7.974180657	-3.012521179	0.003462047	0.033499599	-2.121831227
ARHGEF18	1.252883632	8.587763307	2.09750245	0.039086723	0.133647336	-4.233427021
ARHGEF25	-1.04911583	5.994139387	-4.280288895	5.11E-05	0.0022074	1.73694248
ARHGEF6	1.723716673	9.064378147	3.2706287	0.001580761	0.020959603	-1.415973925
ARID3A	1.227685746	7.453536129	3.380047706	0.001119954	0.017213755	-1.103449303
ARMC7	-1.100549588	7.52498804	-2.753746764	0.007280746	0.052641325	-2.783070752
ARPC3	1.350756438	9.075326474	2.140528583	0.035338465	0.127032517	-4.148849913
ARSF	-1.104949375	5.770771675	-2.60705241	0.010879768	0.065972988	-3.136232679
ARVCF	-1.050276924	5.78665241	-4.028524164	1.26E-04	0.004121679	0.897628848
ASAP1	1.047586589	7.871381487	2.137583173	0.035584714	0.127376028	-4.154688482
ASB16	1.066688019	6.382740966	2.983907732	0.003766678	0.035168681	-2.197282895
ASCC2	1.324562501	8.667406499	2.23265716	0.028349087	0.113127096	-3.96263784
ASPSCR1	1.155328584	8.402292306	2.121872517	0.036923533	0.129841183	-4.185710259
ASXL1	1.024254709	7.450266839	2.648818776	0.009718451	0.062034688	-3.037319802
ATG16L2	1.059218697	7.029150519	2.630885798	0.010202553	0.063639398	-3.079950538
ATIC	1.179658008	8.512688423	2.038495102	0.044783427	0.143632644	-4.346920066
ATP13A1	1.702334459	7.777564542	3.719697429	3.68E-04	0.008369162	-0.085843163
ATP1A1	1.389783278	8.129169628	2.659974429	0.009427922	0.061121448	-3.010678411
ATP1A2	-2.254248671	7.665365336	-3.758655722	3.22E-04	0.007663232	0.035273961
ATP5A1	1.623395821	9.98244077	2.060500769	0.042580533	0.139680025	-4.304934336
ATP5EP2	1.425951367	11.0056793	2.065331644	0.042109628	0.138816699	-4.295663143
ATP6AP1L	-1.23186165	6.364075093	-6.352821835	1.18E-08	5.32E-06	9.598943097
ATP6V1A	1.299767618	8.937300621	2.211207914	0.029857935	0.116181101	-4.006610179
ATP6V1B2	1.442651889	9.629726247	2.00608002	0.048206373	0.148737905	-4.408027772
ATP6V1C1	-1.063109971	6.764242921	-4.208593545	6.64E-05	0.002589695	1.494665933
ATP6V1E1	1.150446843	9.926076092	2.25559377	0.02681005	0.109363022	-3.915203497
ATP6V1F	1.490761413	9.255895098	2.069769849	0.041680963	0.138083286	-4.287128399
ATXN1L	1.090346139	7.697273292	2.464343314	0.015855935	0.082085164	-3.464170299
AVL9	-2.067046997	7.423483206	-2.182736008	0.031969156	0.120441165	-4.064400713
BARX1	-1.182959744	5.589959009	-4.278315793	5.15E-05	0.002215825	1.730241018
BCAP31	1.322301372	9.394845735	2.170175837	0.03294121	0.122035121	-4.089684015
BCKDK	1.37543343	9.045123034	2.48818055	0.014903773	0.079153266	-3.410484672
BCL3	1.433957295	8.013947916	2.968377274	0.003942234	0.036022998	-2.237996259
BEX5	-2.090141703	7.671861106	-3.005657579	0.003532963	0.033924689	-2.13998204
BHLHE23	-1.009818775	5.853546262	-2.424520466	0.017568686	0.086974106	-3.552870909
BHLHE40	2.330248911	9.784584714	2.981987123	0.003787989	0.035280549	-2.202326953
BIN1	1.19703918	7.914227276	2.426991382	0.01745779	0.086701981	-3.547403325
BIRC3	1.134049435	7.8320045	3.357993786	0.0012012	0.017950506	-1.167059017
BLK	1.265979872	6.078072235	3.288861853	0.001493285	0.020253609	-1.364433213
BLZF1	1.425332559	9.249636794	2.038870563	0.044745035	0.14360794	-4.3462071
BNIP2	1.037781092	7.942458645	2.060476188	0.042582941	0.139680025	-4.304981461
BORCS5	-1.814769041	7.047194724	-2.17727172	0.032388926	0.121172541	-4.075416058
BPIFB6	-2.059941822	7.179895335	-2.101886986	0.038689629	0.133047055	-4.224878348
BPIFC	-1.380694981	6.325958581	-2.118300875	0.037233925	0.13043947	-4.192734287
BPY2B	-1.155030139	6.211826766	-2.091356518	0.039649273	0.134466155	-4.245383108
BRCC3	-1.83491647	7.209433226	-3.420473972	9.84E-04	0.01579746	-0.986047512
BRD2	1.552533764	9.453887641	2.103213814	0.038570153	0.132831672	-4.222288248
BRD8	-1.678328597	6.237197393	-2.679104848	0.008948022	0.05936149	-2.964775162
BRI3	1.342733015	9.190604212	2.330328664	0.022293372	0.09896708	-3.757707288
BRK1	1.071675133	8.483395101	2.189510398	0.031455345	0.119422934	-4.050710462
BROX	-1.192421588	6.142228343	-2.10238884	0.038644401	0.132973898	-4.223898851
BRSK1	1.076316775	7.944522718	2.664302922	0.009317336	0.060785583	-3.000316198
BSCL2	1.028319821	9.417184082	3.692268524	4.03E-04	0.008803268	-0.170589475
BTAF1	1.148373993	8.261197784	2.127138282	0.036470009	0.129054549	-4.175335334
BTC	-1.759833091	5.978412562	-7.17425243	3.19E-10	4.64E-07	13.01203362
BTG1	2.099867189	10.35603457	3.017570059	0.003410725	0.033206273	-2.108458562
BTG2	2.691965437	9.135723252	4.334154978	4.20E-05	0.00191586	1.920623836
BTN3A2	1.254509829	6.65063905	4.257424534	5.56E-05	0.002319924	1.65940268
BTN3A3	1.026552301	6.468974578	3.219828813	0.001850496	0.023083746	-1.558424717
BTNL8	-1.402241174	5.473122274	-4.906748242	4.75E-06	4.40E-04	3.954242697
C10orf54	1.003479364	7.801634445	2.547821	0.012742429	0.072153671	-3.274239745
C11orf42	-1.180645181	6.198807628	-2.021227134	0.046579959	0.146220701	-4.379582744
C12orf49	-1.226179821	6.347627685	-4.656296646	1.25E-05	8.52E-04	3.047296958
C14orf178	-1.18619685	5.899344389	-2.735102765	0.007668247	0.054341661	-2.828842841
C17orf62	1.255689453	7.937920204	2.484718179	0.015038811	0.079455141	-3.418309913
C18orf12	-1.394187556	6.562173977	-2.094185193	0.039389495	0.133993736	-4.239884192
C19orf35	-1.020894583	5.878236416	-2.291208645	0.02456585	0.104312795	-3.840707984
C1orf115	1.081920172	7.452824303	2.985620918	0.003747762	0.035061323	-2.192781413
C1orf140	-1.823257307	6.940069929	-2.026811958	0.045992277	0.145389731	-4.369046295
C1orf64	-1.155125806	5.90943938	-2.834851228	0.00579482	0.046075929	-2.580994952
C1QL4	-1.07372583	5.788385793	-2.554737137	0.012511011	0.071356166	-3.258263369
C1S	1.047758456	8.135932131	2.309428831	0.02348316	0.10180007	-3.802202698
C20orf196	-1.295286256	7.265038758	-2.00865318	0.047926702	0.148306079	-4.403209187
C20orf203	-1.279221118	6.356421314	-2.122860733	0.03683805	0.129677342	-4.183764962
C22orf31	-1.544814184	6.563371982	-2.058390107	0.042787697	0.140060073	-4.308978911
C2orf27A	-1.018103831	5.732607675	-2.713480718	0.008141171	0.056300334	-2.88160499
C2orf83	-1.029695714	5.413336447	-3.835884778	2.48E-04	0.006511737	0.27793337
C3	1.108952057	6.264160595	4.099180177	9.84E-05	0.003495912	1.129903072
C3orf67	-1.936039038	7.084768399	-2.083427289	0.040385384	0.135983334	-4.260762032
C5AR1	1.41276926	7.832246927	2.721261988	0.007967996	0.055570231	-2.862656948
C5AR2	-1.02574273	6.132503775	-2.186266643	0.031700464	0.119997977	-4.057270394
C5orf46	-1.534255999	8.37099015	-4.579309821	1.68E-05	0.001057907	2.77379789
C6orf47	-1.082067059	8.978193567	-2.591903116	0.011331124	0.067497657	-3.171784039
C7orf43	1.087026266	6.710593561	4.882049633	5.23E-06	4.67E-04	3.863676683
C8orf4	1.235132793	6.935101245	3.080491112	0.002827642	0.029767671	-1.94032654
C9	-1.013184007	5.853106224	-2.202489082	0.030491089	0.117388952	-4.024377372
C9orf78	1.18716981	8.745478072	2.164756265	0.033368538	0.123202507	-4.100553559
CADM2	-1.561044305	6.854273258	-2.006010857	0.04821391	0.148737905	-4.408157213
CAMK1G	2.449915102	7.835470978	4.179946353	7.36E-05	0.002800176	1.398574932
CAMSAP1	-1.022785727	8.445161656	-2.601741141	0.011036124	0.066536992	-3.148716622
CAMTA2	-1.343826747	6.265699168	-2.631999937	0.010171851	0.063534583	-3.077309031
CAPNS1	1.248672739	8.379564281	2.211320762	0.029849816	0.116173418	-4.006379813
CAPRIN2	1.359344659	7.048986023	4.085785689	0.000103181	0.003579538	1.085669866
CARD11	1.126856981	7.134881089	4.335183673	4.18E-05	0.001913239	1.92414527
CARHSP1	1.20072705	8.468760758	2.055708169	0.043052183	0.140536538	-4.314112836
CARNMT1	-1.011988116	6.000641571	-2.29051211	0.0246081	0.104336842	-3.842174709
CARTPT	-1.230636875	5.477836157	-6.111902686	3.33E-08	1.07E-05	8.619982632
CAT	1.132706614	7.955706887	2.456349926	0.01618722	0.083075942	-3.482073905
CBLB	1.150750134	8.181321234	2.365326427	0.020420259	0.093961021	-3.68241826
CBX4	1.04552441	7.003715553	2.920812805	0.004528078	0.039562098	-2.361632231
CCDC102B	-1.104180461	6.114567428	-2.286999403	0.024822152	0.104798252	-3.849565635
CCDC105	-1.079914324	6.021221716	-2.201197814	0.030585852	0.117388952	-4.027003445
CCDC114	-1.298860711	6.046640401	-2.33513415	0.022027474	0.09843381	-3.747427188
CCDC126	-1.345326187	6.278836836	-3.835732499	2.48E-04	0.006511737	0.277451582
CCDC130	1.544567166	9.006467226	2.486043858	0.014986978	0.079438967	-3.415314867
CCDC14	1.009083517	8.795039875	3.391217104	0.001080808	0.016777369	-1.071115633
CCDC169	-1.852135395	7.247853038	-2.077195561	0.040972163	0.136841667	-4.272811944
CCDC172	-1.14234527	5.421366886	-4.041221781	1.21E-04	0.004016755	0.939177913
CCDC185	-2.098407087	7.217766512	-2.213761412	0.029674695	0.115873494	-4.001394955
CCDC28A	1.03618202	8.096126889	2.043228118	0.04430153	0.142814838	-4.337923872
CCDC43	-1.092342052	7.683233435	-2.949777322	0.004162438	0.03744016	-2.286533646
CCDC71	-1.643427481	5.69766788	-8.921404935	1.19E-13	7.52E-10	20.45401103
CCDC84	1.104664516	7.39338439	2.752175538	0.007312699	0.052756782	-2.786938072
CCL19	1.697549684	9.444960496	2.453711184	0.016297935	0.08332749	-3.487973233
CCL2	2.257331315	10.05099666	2.732403251	0.00772589	0.054525344	-2.835449074
CCL21	1.77935629	7.787216009	3.17163258	0.002145707	0.025166802	-1.691997218
CCL22	-1.200458	6.206180566	-2.532540278	0.013267467	0.073909252	-3.309408461
CCL3	1.270043901	8.129657999	4.034595699	1.24E-04	0.004095132	0.917485466
CCL3L3	2.434100183	8.770149978	3.728119592	3.57E-04	0.008229207	-0.059733775
CCL5	1.39908862	8.826684231	3.115763818	0.002542766	0.027866598	-1.844887467
CCL8	1.919050977	8.933573237	2.883074114	0.005048965	0.042390008	-2.458587412
CCND1	1.572326917	9.39122425	2.152752652	0.034332248	0.125031364	-4.124542305
CCND3	1.321267265	9.590897758	2.314039875	0.023215939	0.101100856	-3.792415872
CCNI2	-1.096768391	6.521413014	-2.180203017	0.032163148	0.120776468	-4.069509955
CCNL1	1.620053256	7.948495027	5.224677694	1.34E-06	1.82E-04	5.140484005
CCNO	-1.203562449	6.423206631	-4.142418007	8.43E-05	0.003105338	1.273320949
CCR7	2.191549756	7.920572504	6.232743886	1.98E-08	7.28E-06	9.10950142
CCT8	1.417244982	8.986684611	2.133780103	0.035904871	0.128133899	-4.162216584
CD14	1.326636117	10.80426822	2.148954177	0.034642213	0.125622134	-4.132108752
CD164L2	-1.395742513	5.935158743	-3.462174611	8.61E-04	0.014453549	-0.863868373
CD19	2.415800099	7.275596443	4.501529677	2.25E-05	0.001287266	2.500132882
CD2	1.854442795	7.616850001	4.031781295	1.25E-04	0.004109906	0.908278691
CD247	1.96236212	8.190624858	4.301357077	4.73E-05	0.002085979	1.808616907
CD248	1.425166953	8.226677611	2.538913158	0.013046174	0.073024147	-3.294762996
CD27	1.142826085	6.775739034	2.655330155	0.009547901	0.061464819	-3.021780982
CD37	1.696900954	7.248259854	4.264363448	5.42E-05	0.002296869	1.682907497
CD38	1.139677971	6.512652377	3.103854568	0.002635817	0.028526272	-1.877205582
CD3D	1.063336666	7.012403303	4.466548309	2.57E-05	0.001406506	2.37794172
CD4	1.21819484	6.878598189	2.935700934	0.004336585	0.038415873	-2.323104652
CD44	1.151241197	8.635933832	4.534887721	1.99E-05	0.001183826	2.61717004
CD48	1.814764511	8.145377848	3.287123517	0.001501424	0.02032028	-1.369356404
CD52	1.422109193	9.313963963	3.772151439	3.08E-04	0.007450833	0.077434092
CD53	1.054280257	8.063499945	2.478552443	0.015282006	0.08030486	-3.432221962
CD6	1.628060139	7.203547334	3.962854043	1.59E-04	0.00478869	0.684112314
CD68	1.183286814	8.659400223	2.000660575	0.048799973	0.14949852	-4.418158185
CD69	1.871862777	7.421165309	4.79305809	7.40E-06	5.90E-04	3.5393668
CD7	1.353169155	7.722084267	5.182372411	1.59E-06	2.06E-04	4.980535471
CD74	1.614961079	10.65700656	3.67890994	4.22E-04	0.008999072	-0.211704177
CD79A	1.474973553	6.801059359	4.344764778	4.03E-05	0.001897415	1.95696769
CD79B	1.704274387	7.292491932	3.724290359	3.62E-04	0.008275866	-0.0716098
CD83	2.290713487	8.094973736	4.241316242	5.89E-05	0.002399425	1.604929005
CD8A	1.034095859	6.909243824	3.737588663	3.46E-04	0.008038409	-0.030329905
CD93	1.636090038	9.501573803	2.286973422	0.024823741	0.104798252	-3.849620263
CD96	1.286937662	6.815829858	4.91813994	4.54E-06	4.27E-04	3.996094619
CDC25B	1.393795562	8.277916612	2.518756009	0.013757716	0.075569375	-3.340979204
CDC37	1.894657453	10.2386071	2.467031103	0.015745913	0.081739676	-3.458139012
CDC73	-1.461539739	6.457480565	-2.336962316	0.021927058	0.098170704	-3.743511466
CDH5	1.46924665	8.131171529	2.667397367	0.009239002	0.06044891	-2.992899641
CDK12	2.271658302	8.374123313	3.68665985	4.11E-04	0.008895273	-0.187864424
CDK4	1.162811384	8.279032034	2.073707932	0.041303758	0.137439309	-4.279541661
CDKN2AIP	1.13275043	6.640024889	3.9171756	1.87E-04	0.005328489	0.536965737
CDX4	-1.041454968	5.956674109	-2.09923579	0.03892932	0.133388303	-4.230049375
CECR6	-1.105578411	6.396620714	-2.331981737	0.022201585	0.098725035	-3.754173042
CEMIP	2.338562769	8.393815818	3.496786043	7.69E-04	0.013506727	-0.761638179
CENPC	-1.067383749	6.526574125	-2.314006713	0.023217851	0.101100856	-3.792486319
CENPL	-1.196417122	6.429302361	-2.848741674	0.005570214	0.045078653	-2.545907334
CEP112	-1.134763594	6.279496941	-2.889149294	0.004961547	0.041972245	-2.443048089
CEP170B	-1.363553423	6.81028157	-2.155917813	0.034075809	0.124604317	-4.118228344
CERCAM	1.278512372	7.154198664	3.173734705	0.002131963	0.0250678	-1.686203608
CERS4	-1.272938545	6.335189681	-3.286418217	0.001504739	0.020336023	-1.371353344
CFAP43	-1.011378591	5.977625936	-2.423636157	0.017608527	0.087094865	-3.554826525
CFAP47	-1.206844459	5.868403295	-2.892247256	0.004917508	0.041674279	-2.435113859
CFB	1.346071156	8.697894134	2.258519962	0.026619087	0.108960181	-3.909121345
CFHR1	-1.582440814	6.532506004	-2.476507456	0.015363442	0.080386266	-3.43682965
CFL1	1.598707137	10.06490192	2.013774627	0.047374193	0.147343951	-4.393602027
CFLAR	1.338073863	9.250507617	2.328234336	0.022410143	0.09925744	-3.762181805
CH25H	1.063453333	6.9406061	4.265691606	5.39E-05	0.002290898	1.687409182
CHCHD1	-1.096344315	7.171931726	-3.532063997	6.86E-04	0.01249167	-0.656679688
CHCHD6	-1.112738624	7.215152975	-4.557310142	1.82E-05	0.001123546	2.696119699
CHD1	1.014344503	7.790253919	2.301163156	0.023968988	0.10308955	-3.819703786
CHD4	1.17511447	8.141876102	2.656055493	0.009529072	0.061406329	-3.020048059
CHD7	1.36525647	6.975016415	3.873919678	2.17E-04	0.005948232	0.39867539
CHD9	1.441775103	8.884319704	2.272605911	0.025716492	0.106814962	-3.87974671
CHFR	1.296926892	8.176735422	2.428674064	0.017382629	0.086442232	-3.543677188
CHKB	1.128899972	7.523632709	2.64249651	0.009886688	0.062434073	-3.052376857
CHMP1B	1.323425273	8.582422965	3.031162493	0.003276045	0.03234474	-2.072369269
CHMP4C	-1.171218464	6.178234303	-2.926240519	0.00445738	0.039052683	-2.347604539
CHPF2	1.027568174	6.798985818	3.32298022	0.00134167	0.019058575	-1.267409007
CIB1	1.696797199	9.745713038	2.19641421	0.030939157	0.118246743	-4.036720091
CIC	1.046571249	7.100066064	2.914915012	0.004606072	0.039984846	-2.376851143
CIDEA	1.043602157	6.638737165	2.383847407	0.019486702	0.091559414	-3.642181813
CILP	1.063808189	6.664447842	2.714011714	0.008129245	0.056238431	-2.880313395
CKMT1A	-1.0198092	5.905785968	-2.539061667	0.013041057	0.073024147	-3.294421338
CLASP1	-1.004427895	9.546517252	-2.58660862	0.011492818	0.068002274	-3.18416774
CLCN7	1.461178863	9.346155082	2.072058712	0.041461367	0.137697183	-4.282720463
CLDN15	1.142761541	7.249527433	3.024910625	0.003337366	0.032779007	-2.088984505
CLDN17	-1.63148414	6.644956177	-2.060879794	0.042543423	0.139598838	-4.304207632
CLDN19	-1.372377806	6.557692603	-2.459160557	0.016070034	0.082678448	-3.475784321
CLEC11A	1.144472635	6.940901063	3.505827831	7.47E-04	0.013238206	-0.734809977
CLEC4E	-1.000963883	6.366443594	-2.377236032	0.0198155	0.092506583	-3.656576032
CLINT1	1.425621169	8.178387951	2.733663507	0.007698931	0.054497821	-2.832365652
CLK1	1.438100116	7.635029788	3.559558199	6.27E-04	0.011848871	-0.574352166
CLRN1	-1.145189903	6.417272029	-2.580238398	0.011690127	0.06873241	-3.199039294
CMC2	1.304495356	8.675229928	2.088294299	0.039932168	0.135134689	-4.251328542
CMTM6	1.381142678	7.951895432	2.866517354	0.005294459	0.043789295	-2.500802878
CNDP2	1.747449468	9.556669489	2.409498226	0.01825653	0.088734243	-3.586008676
CNKSR1	-1.244056996	6.102613029	-2.645516387	0.009806001	0.062194588	-3.04518849
CNOT2	1.194296855	8.037502103	2.51940951	0.013734111	0.075502957	-3.339485763
CNTRL	1.502766736	6.796239532	4.676866274	1.16E-05	8.05E-04	3.120804415
COL13A1	-2.217344935	7.218397577	-4.620183775	1.44E-05	9.40E-04	2.918683756
COL15A1	1.205109663	8.825653056	2.035867367	0.045052912	0.144187997	-4.351906593
COL16A1	1.222693458	8.978804589	2.395323445	0.018927488	0.090619196	-3.617114351
COL1A1	2.528112273	9.681806194	3.250555899	0.00168261	0.021730264	-1.472463762
COL1A2	2.323675635	10.24016677	2.777277797	0.006817241	0.050625915	-2.724936179
COL3A1	2.165058934	10.32694375	2.675166011	0.009044975	0.059753087	-2.974248724
COL5A1	1.647142035	9.210182681	2.297461778	0.024189406	0.103636778	-3.827523043
COL5A2	1.630529921	9.118648219	2.290901077	0.024584498	0.104312795	-3.841355692
COL6A1	1.385277213	9.865327852	2.96851299	0.003940667	0.036022998	-2.237641208
COL6A3	1.964750195	9.77418933	2.485282244	0.015016737	0.079455141	-3.417035714
COL6A4P1	-1.63308795	6.536597844	-2.407697243	0.018340586	0.088911598	-3.58996959
COLEC12	1.133905667	8.735748371	2.141686925	0.035242029	0.126896138	-4.14655182
COMMD3	1.214623955	9.176444887	2.097220204	0.039112405	0.133652313	-4.23397678
COMP	2.152949869	9.241561024	2.910145294	0.004670051	0.040354963	-2.389141065
COPB2	1.152021854	8.237070889	2.16748904	0.033152461	0.122568163	-4.095075689
COPG1	1.46863669	8.051086192	3.145966993	0.002320324	0.026491762	-1.762494581
COQ10B	1.358375813	8.687363902	2.244804471	0.027524609	0.111052072	-3.937569486
COQ5	1.00744852	7.831101081	2.13524544	0.035781218	0.127909906	-4.15931739
CORO1A	1.949518442	8.101466109	3.613993348	5.24E-04	0.010487318	-0.410005842
COX4I1	1.837677057	10.59393471	2.024818239	0.046201339	0.145730399	-4.372810691
CPA3	1.080763486	6.767514157	2.744927648	0.007461758	0.053358341	-2.804754089
CPLX1	1.180193434	6.574264976	3.549262762	6.48E-04	0.012030833	-0.605234234
CPS1	-1.525122818	7.08812168	-2.543372846	0.012893299	0.072594879	-3.284495688
CPSF1	1.225990018	7.958354327	2.39441576	0.018971192	0.090692373	-3.619100819
CPVL	1.396159662	9.047732681	2.921028238	0.004525253	0.039555688	-2.361075851
CPXM2	1.550132398	8.86435548	2.40226434	0.018596246	0.089623688	-3.601902751
CR2	1.22436352	6.464558537	3.417053082	9.95E-04	0.015884639	-0.996022054
CRABP2	1.151384254	6.893838584	3.20793229	0.001919609	0.02358119	-1.591538584
CRACR2B	1.279540508	6.941970235	4.022142867	1.29E-04	0.004166618	0.876780191
CREG1	1.31012885	8.983711005	2.005718508	0.048245777	0.14876695	-4.408704305
CRIPAK	1.813296747	7.195009384	4.235916773	6.01E-05	0.002422719	1.586698214
CRISPLD2	2.138934527	9.096329323	3.103067651	0.002642076	0.028544989	-1.879337643
CRP	-1.18339277	5.984942929	-2.449391639	0.016480636	0.083898594	-3.497618547
CRYBA1	-1.403109246	5.801312299	-3.746322423	3.36E-04	0.007891384	-0.003163519
CRYBA2	-1.05880089	6.079100569	-2.602508064	0.011013422	0.06648564	-3.146915317
CRYZL1	-1.072247621	7.497376093	-3.546994041	6.53E-04	0.012081909	-0.612030807
CSF1R	1.808532377	9.795589498	2.400067394	0.018700528	0.089876588	-3.606721661
CSF3R	1.225972267	6.769711191	3.765520019	3.15E-04	0.007543517	0.056704755
CSNK1G2	1.36991211	9.475599737	2.094893471	0.039324679	0.133875372	-4.238506268
CSNK2B	1.427432087	9.013352754	2.199432383	0.030715829	0.117636058	-4.030591631
CSRNP1	1.865986497	9.443082955	2.505050663	0.014261255	0.077215791	-3.37222409
CST6	-1.392620374	5.935512365	-5.034881567	2.87E-06	3.15E-04	4.427855714
CST7	1.533379334	6.817511237	4.297766533	4.80E-05	0.00210348	1.796386542
CST9L	-1.12089049	5.966704053	-2.222669943	0.029043108	0.11442343	-3.983158783
CTDSP2	1.355010005	8.898154223	2.079787437	0.040727224	0.136405597	-4.267804114
CTF1	-1.745382871	7.38495455	-2.191759979	0.031286327	0.119046294	-4.046156027
CTHRC1	1.256871556	8.664160088	2.799112314	0.006411475	0.048879741	-2.670630713
CTSG	1.390671481	7.485542999	2.893100627	0.00490544	0.04160931	-2.432927078
CTSH	1.379794972	8.591389733	2.247959614	0.027313937	0.110559753	-3.93103868
CTSL	1.320750336	8.874036892	2.198311598	0.030798596	0.117828621	-4.032868275
CTSO	1.033061729	7.894954694	3.03774892	0.003212574	0.032046021	-2.054835655
CUL2	1.127701682	8.096213807	4.372495567	3.64E-05	0.001779112	2.052213023
CWF19L1	1.28625202	8.45540285	2.467357099	0.015732615	0.081696388	-3.457407107
CX3CR1	1.071841925	6.515139668	5.478869221	4.76E-07	8.57E-05	6.114069843
CXCL1	1.063319326	6.119638442	3.579360168	5.87E-04	0.011281754	-0.514774006
CXCL13	1.640776671	6.625655904	3.495364031	7.73E-04	0.013519076	-0.765852897
CXCL14	1.904991616	8.594497755	2.831174888	0.005855643	0.046400938	-2.590258171
CXCL2	2.052247112	7.643332102	4.151924993	8.14E-05	0.003030567	1.304983643
CXCL8	2.175954915	9.037461969	5.649853916	2.35E-07	5.07E-05	6.780250749
CXXC1	1.453862466	8.657974752	2.364442624	0.020465785	0.094033193	-3.684331517
CYB5D1	1.629787365	7.445608773	3.51962254	7.14E-04	0.012814178	-0.693782431
CYBA	1.904341945	9.256966302	2.596457178	0.011193692	0.06697441	-3.161115166
CYBB	1.240987495	7.527511722	2.637290939	0.01002719	0.062963824	-3.064751847
CYGB	1.512509153	7.665912235	3.069953597	0.002918342	0.030400599	-1.968673714
CYP2J2	-1.403516601	6.546518185	-2.218615011	0.029329114	0.115094552	-3.991467415
CYP3A4	-1.063872642	5.923032493	-2.228493484	0.028636635	0.1137464	-3.971202873
CYP4V2	1.107933362	7.854531696	2.287656054	0.024782014	0.1047047	-3.848184759
CYP7A1	-1.294083879	5.965639007	-2.590636894	0.011369606	0.067662935	-3.174747641
CYR61	2.112496583	10.05587175	2.53033448	0.013344846	0.074100146	-3.314470322
CYTH4	1.866432117	8.576730249	3.141913235	0.002349087	0.026531769	-1.773588826
CYTL1	-1.028727072	7.692111665	-2.038450144	0.044788026	0.143632644	-4.347005431
DAP3	1.068515377	8.022132988	2.125879551	0.036577977	0.129267255	-4.177817444
DAPP1	1.194528896	8.135134043	2.451314768	0.016399069	0.083641005	-3.4933261
DAXX	1.036956734	6.754547825	3.544352432	6.59E-04	0.012151311	-0.619940525
DAZAP2	1.852329311	10.22549568	2.186827109	0.031657993	0.119966244	-4.056137563
DCAF7	1.109616465	8.078392662	2.184355159	0.031845688	0.120300984	-4.061132011
DCAF8L2	-1.488512352	5.829300887	-3.254310456	0.001663104	0.021632577	-1.461917576
DDX17	1.138249199	7.314325581	2.63209159	0.010169329	0.063534583	-3.077091688
DDX21	1.366620308	7.977956072	2.777962289	0.006804172	0.050581104	-2.723239038
DDX24	1.325636715	8.703797949	2.361272972	0.020629799	0.094625816	-3.691188082
DDX47	1.045552303	7.692191691	2.293440147	0.024430922	0.104175788	-3.836006389
DDX5	1.010136767	7.959819859	2.434459829	0.017126394	0.085762801	-3.530848248
DDX54	-1.052647226	6.73542779	-2.206343072	0.030209781	0.116876678	-4.016531367
DEDD2	1.115679657	8.192558219	2.23115673	0.028452415	0.113395828	-3.965725972
DEF6	1.362649608	7.468082979	3.297622936	0.001452887	0.019920041	-1.339590814
DEFB136	-1.921171533	6.490885521	-2.67578123	0.009029769	0.059694347	-2.972769782
DENND2D	1.038927797	7.193159692	2.483225355	0.015097372	0.079644533	-3.421680948
DENND3	1.237438679	7.079564911	3.418553952	9.90E-04	0.015855122	-0.991646763
DENND6B	1.607575847	7.335152355	4.328166223	4.29E-05	0.00194914	1.900133189
DESI2	1.102193811	7.802475465	2.298853863	0.024106298	0.103421151	-3.824583516
DGKI	-1.170224409	6.144022152	-2.092760029	0.039520194	0.134221	-4.242655527
DHRS1	1.080182893	8.241220703	2.278600078	0.025340651	0.105952163	-3.867198061
DHTKD1	-1.677457007	7.416817478	-2.56879416	0.012052302	0.069899653	-3.225678739
DIRAS1	-1.198639723	6.121583518	-2.399093379	0.018746928	0.090030017	-3.608856907
DISP2	-1.105263086	6.372275877	-2.043023471	0.044322274	0.142843847	-4.338313239
DLK1	-1.2443	6.08880512	-2.258001196	0.026652854	0.109051181	-3.910200116
DLL1	1.209867555	6.981401269	3.321121403	0.001349543	0.019092633	-1.272714407
DLST	-1.653238239	9.1173564	-2.620675339	0.010487856	0.064533996	-3.10411489
DMXL2	1.171508441	6.037473643	4.82221869	6.61E-06	5.45E-04	3.645286015
DNAH1	1.061154613	7.039857002	2.97911349	0.003820084	0.035439809	-2.209869101
DNAJA3	1.026855989	8.122683995	2.143108349	0.035124004	0.126686292	-4.143730276
DNAJA4	1.044399264	7.42328719	2.508173283	0.014145093	0.076806801	-3.365118016
DNAJB1	1.363519476	8.229600529	2.437363225	0.016999087	0.085342999	-3.524400591
DNAJB11	1.147545158	9.361220867	2.520478751	0.013695567	0.075362265	-3.337041523
DNAJC19	-2.371521297	7.989177658	-2.689502401	0.008696616	0.05836951	-2.939711707
DNAJC2	-1.489629742	6.645414412	-2.297498644	0.024187202	0.103636778	-3.827445217
DNAJC9	1.110236345	7.968193154	2.767381315	0.007008785	0.051542241	-2.749435377
DOCK10	1.204745275	8.194502691	2.20132074	0.030576819	0.117388952	-4.026753507
DOCK4	-1.925575738	6.652181288	-2.61419062	0.010672788	0.065219913	-3.119420941
DOCK5	-1.261901227	6.861607285	-2.075792351	0.041105299	0.137143183	-4.275520789
DOK3	-1.453843953	6.269649961	-3.699739515	3.93E-04	0.008654703	-0.147549975
DPEP1	-1.048611151	5.808246291	-3.276294628	0.001553076	0.020678878	-1.399980923
DPEP2	1.481534775	7.192923334	3.700415934	3.92E-04	0.008654703	-0.145462386
DPYSL2	1.681595207	9.853477277	2.084360985	0.040298095	0.135765518	-4.258953821
DRAM1	1.248490037	8.114116118	2.356831834	0.020861571	0.095272886	-3.700781713
DSPP	-2.075158709	7.134286563	-2.120725945	0.03702293	0.129989328	-4.187966268
DUS1L	-1.0604089	7.170545552	-4.367160979	3.71E-05	0.001805228	2.033862235
DUSP1	2.033561211	10.71214584	2.251441961	0.027083064	0.110043785	-3.92382125
DUSP19	1.61081207	10.14507058	2.267821691	0.026019983	0.107438267	-3.889741597
DUSP2	1.310271287	6.712353779	3.111388333	0.002576592	0.028094363	-1.856772403
DUSP21	-1.976461753	6.793189892	-2.492578745	0.014733805	0.078648652	-3.400531004
DUSP26	-1.077000313	6.29041141	-3.82747042	2.55E-04	0.006589186	0.251331174
DUSP5	2.159824342	8.58451146	3.437358307	9.32E-04	0.015249142	-0.936708968
DVL3	1.576063174	7.291218533	4.436743748	2.87E-05	0.001526266	2.274275678
DYNC1H1	1.166943727	8.652495239	2.029788494	0.045681668	0.144965306	-4.363420013
DYNLL1	1.457814351	10.72804071	3.655594723	4.56E-04	0.009541121	-0.283212225
DYSF	1.578484109	7.632967074	3.943972068	1.70E-04	0.004991038	0.623149276
E2F5	1.001434616	6.345052147	3.30669313	0.001412147	0.019631954	-1.313819462
ECH1	1.427106281	9.11723495	3.477264663	8.20E-04	0.014060744	-0.819388777
ECHDC2	1.51749364	9.093199578	2.208316887	0.030066591	0.116769573	-4.012508362
ECHDC3	-1.239509431	7.589203779	-2.960271401	0.00403684	0.036641637	-2.259178782
ECT2	-1.642041914	8.696561715	-2.010363905	0.047741536	0.14785409	-4.400002545
EDC4	1.184758521	8.216434102	2.210839877	0.029884427	0.116236341	-4.007361414
EDN1	-1.314074521	7.698259095	-3.54839445	6.50E-04	0.012038335	-0.607835869
EEF1A1	1.790660567	11.90766579	2.192321586	0.031244255	0.119027833	-4.04501837
EEF1G	1.485859919	9.822224387	2.072839172	0.041386717	0.137606359	-4.281216441
EFCAB14	1.252672733	8.600124841	2.287983917	0.024761994	0.104666896	-3.847495163
EFHD2	1.55649654	9.160549365	2.239224103	0.027900714	0.112037566	-3.949100512
EFTUD2	1.02367764	8.080962402	1.996115734	0.049302584	0.15042181	-4.426634662
EGFL8	-1.351898559	6.608439992	-2.04028545	0.044600613	0.143379373	-4.343519298
EGR1	2.242162516	10.44181698	3.624288259	5.06E-04	0.010243522	-0.37872453
EGR2	2.303704121	8.117739555	4.367163308	3.71E-05	0.001805228	2.033870245
EGR3	1.059050688	6.139887335	4.213163688	6.53E-05	0.002588968	1.510033559
EIF1AY	1.141441959	6.80947819	2.996309419	0.003631718	0.034440759	-2.164650562
EIF2AK1	1.45089927	9.201386158	2.651933777	0.009636519	0.06176247	-3.029890099
EIF2AK4	1.22465863	8.52699311	2.023068469	0.046385491	0.146005681	-4.376111733
EIF3B	1.14623607	8.30760601	2.103077571	0.038582406	0.132849673	-4.222554274
EIF3L	1.305799697	10.67225312	3.539901661	6.68E-04	0.012290772	-0.633257778
EIF4A3	1.240914436	9.183453255	2.075118619	0.041169356	0.137227749	-4.276820823
EIF4B	1.111534008	10.56351419	3.132470114	0.002417384	0.026964884	-1.799389612
EIF4G3	1.31479362	8.026760307	2.641454277	0.009914675	0.062589902	-3.054856148
EIF4H	1.647371157	9.019338288	2.581670139	0.011645516	0.068613496	-3.195699522
EIF5A	1.169743722	8.285058423	2.150876828	0.034485017	0.125313897	-4.128280372
ELF4	1.017727245	7.285539533	2.947804161	0.004186453	0.037548992	-2.291668417
ELL2	1.06895	8.024407851	2.995695991	0.003638286	0.034440759	-2.166267186
ELOVL5	1.101692044	7.802492979	2.176956027	0.032413324	0.121210191	-4.076051709
ELOVL7	-1.806580589	6.814426223	-2.497650321	0.014539977	0.078264863	-3.389034803
ELP4	-1.246162072	6.105351071	-5.868603823	9.38E-08	2.53E-05	7.644509281
EML3	1.182441623	9.267653224	2.003757913	0.048459956	0.149102097	-4.412371445
EML4	1.146505871	8.557196925	2.69583029	0.008546776	0.057768871	-2.924418819
EMP1	1.9592183	9.744663763	2.463966964	0.015871396	0.082085164	-3.465014366
ENDOV	-1.19619706	5.847546698	-6.427207886	8.56E-09	4.15E-06	9.90355978
ENO4	-1.218570357	6.148275046	-2.492176344	0.014749283	0.078675896	-3.401442311
ENPP2	1.198054389	8.148605038	2.51921196	0.013741243	0.075502957	-3.339937257
ENPP6	-1.587861166	6.908255552	-2.244114526	0.027570868	0.111147632	-3.938996523
ENTPD1	1.556520776	7.583337169	3.617135667	5.18E-04	0.010422733	-0.400464538
ENTPD5	-1.24695724	5.645838014	-5.950804137	6.62E-08	1.87E-05	7.972490452
EPB41L3	1.553489272	7.90774176	3.093162704	0.002722048	0.029096865	-1.906137932
EPHA4	-1.180656503	7.210143733	-3.008560076	0.003502811	0.033747992	-2.132310373
EPHB2	-1.005716364	6.64200344	-2.468328084	0.015693067	0.081558222	-3.455226629
EPN1	1.569930764	9.257712314	2.214772035	0.029602445	0.115710859	-3.999329409
EPSTI1	1.51227165	7.728886384	3.080676424	0.002826071	0.029767671	-1.939827348
ERGIC3	1.115002282	9.120987061	2.553764861	0.012543313	0.071454181	-3.260511551
ERICH1	1.096856224	7.418038694	3.254790104	0.001660627	0.021632577	-1.460569626
ERICH6B	-1.246660642	6.075090582	-2.349848666	0.021230682	0.096376592	-3.715834909
ESCO2	-1.294990221	6.182547271	-2.207317953	0.030138984	0.116817911	-4.014544774
ETHE1	-1.385664904	6.040602541	-3.439788446	9.25E-04	0.015196144	-0.92959303
ETS1	1.836511991	9.114508487	2.727054278	0.007841275	0.055092899	-2.84852315
ETV6	1.199432044	8.033354403	2.335396607	0.022013033	0.098418839	-3.7468652
ETV7	-1.545871299	6.531992986	-2.552755366	0.012576932	0.07155945	-3.262845031
EVI5	1.42219027	8.38044509	2.581555295	0.011649089	0.068613496	-3.195967472
EVL	1.778001338	9.969870335	2.854005186	0.005487216	0.044699174	-2.532575245
EXOSC4	-1.141971776	6.4843212	-4.825078087	6.53E-06	5.45E-04	3.655690627
F13A1	1.958246077	8.200095155	3.483156747	8.04E-04	0.013911042	-0.80198289
F8A1	1.097510947	6.973179448	3.366226397	0.001170243	0.017574092	-1.143350103
FABP3	-1.654048972	6.585558377	-6.632431039	3.50E-09	2.45E-06	10.74914095
FAM107B	1.501430808	8.360960106	2.690528141	0.008672166	0.058246762	-2.937234781
FAM114A1	-1.217760263	6.441969338	-2.589093993	0.011416657	0.067788658	-3.178357163
FAM120B	1.175503179	8.305701775	2.07032106	0.041627987	0.137992372	-4.286067267
FAM127C	-1.019976127	6.103602299	-2.679738774	0.008932507	0.059321005	-2.96324938
FAM129C	1.291544263	5.930552781	4.209749524	6.61E-05	0.002588968	1.49855206
FAM181B	-1.037421945	5.591868896	-5.475808657	4.82E-07	8.60E-05	6.102225033
FAM19A1	-2.107302118	6.630619041	-2.651097005	0.009658466	0.06179784	-3.031886631
FAM212A	-1.14608673	7.784984544	-3.142862676	0.00234232	0.026502842	-1.770991406
FAM214A	1.084814366	7.441269655	3.438479416	9.29E-04	0.015227503	-0.933426594
FAM214B	-1.28571021	8.725897339	-3.812374556	2.68E-04	0.006772411	0.203705029
FAM227B	-1.202440014	6.007517909	-2.61156777	0.010748423	0.065491597	-3.125602693
FAM24A	-1.165212704	5.571120441	-3.711195475	3.78E-04	0.008525936	-0.112158209
FAM46B	-1.507701573	6.432769336	-4.032105311	1.25E-04	0.004109906	0.909338431
FAM46C	2.545285662	8.953332903	3.798404022	2.81E-04	0.006982814	0.159743797
FAM53C	1.278552932	8.110414512	2.460089356	0.016031476	0.082574824	-3.473704517
FAM65B	1.733845683	7.096816856	4.323522407	4.36E-05	0.001962673	1.88425614
FAM76A	-1.081311394	5.882678162	-4.072972382	1.08E-04	0.003685776	1.043443183
FAM89B	1.104936817	8.316682717	2.222213376	0.029075188	0.1145021	-3.984094967
FAM9B	-1.054571254	6.034774207	-2.047317423	0.043888769	0.142162919	-4.33013611
FANCE	-1.154620383	7.511549003	-6.509408559	5.99E-09	3.33E-06	10.24136921
FAP	1.539745455	7.601849671	3.258871835	0.001639691	0.021513556	-1.449092666
FBXL12	-1.230516348	8.305066692	-2.366979574	0.020335345	0.093729978	-3.678837869
FBXL19	-1.372205479	6.627485979	-2.276964204	0.025442738	0.106191137	-3.870625595
FBXO15	-1.592803238	7.183936306	-2.070602034	0.041601006	0.137972291	-4.285526267
FBXO22-AS1	-1.138949419	5.79280622	-3.124715266	0.00247485	0.027347749	-1.820532617
FBXO31	-1.141454004	10.3080466	-2.17870372	0.032278457	0.12101701	-4.07253168
FBXW9	-1.123811252	7.264547113	-3.379114306	0.001123285	0.017224611	-1.106147766
FCER1A	1.664290524	7.16644316	3.807831082	2.72E-04	0.0068239	0.189395919
FCER1G	1.165207327	9.458795968	2.025502143	0.046129533	0.145628832	-4.37151977
FCMR	2.248945119	7.655665212	4.259826591	5.51E-05	0.002317499	1.66753671
FCN1	1.374892632	9.372746777	5.576640321	3.18E-07	6.42E-05	6.493947184
FCRL6	-1.561662891	6.477506267	-2.441677137	0.016811494	0.084849635	-3.514808388
FCRLA	1.39890598	7.16961958	2.738312645	0.007600218	0.054012815	-2.820980648
FES	1.010155463	7.634157309	2.283169339	0.025057413	0.105336515	-3.857612998
FGD3	1.477166178	7.920375804	2.823784928	0.005979681	0.046970432	-2.608848972
FGD5	1.083195869	7.602943841	2.3965709	0.018867571	0.090425644	-3.614383238
FGD6	-1.027115629	5.681943427	-3.81483135	2.66E-04	0.006742672	0.211447252
FGF19	-1.14668538	6.252020953	-2.041657427	0.044460955	0.143084812	-4.340911412
FHL5	-1.078805876	6.463020972	-2.52547279	0.013516828	0.074769651	-3.325613712
FICD	-1.113773742	7.323058732	-3.439211048	9.27E-04	0.01521118	-0.931284104
FKBP11	1.536599244	9.357901908	3.254558961	0.00166182	0.021632577	-1.461219224
FKBP6	-1.403797708	5.820881651	-3.236684854	0.00175655	0.022421611	-1.511345892
FLII	1.007950863	7.665973074	2.557630406	0.012415331	0.071113065	-3.25156902
FLJ16779	-1.770302115	6.756701578	-2.811552061	0.006190317	0.04781059	-2.63953606
FLNB	1.346325148	8.987258539	2.667375492	0.009239554	0.06044891	-2.992952094
FLYWCH1	-1.205848112	6.106554166	-3.129489545	0.002439322	0.02709769	-1.807520716
FNBP1	1.634045132	9.098037569	2.365131604	0.020430287	0.093961428	-3.682840067
FNBP4	2.020988399	9.020167162	3.929631252	1.79E-04	0.005136622	0.576977262
FNDC8	-1.047533439	5.706793962	-2.611998953	0.010735955	0.065491597	-3.124586802
FOLR2	1.156761964	8.150770449	2.705968192	0.008311614	0.056896335	-2.899856047
FOS	2.63929499	10.51950345	3.396306237	0.001063403	0.016575229	-1.056357164
FOSB	3.654423464	10.26948342	4.120848126	9.10E-05	0.003278408	1.201654528
FOXA3	-1.595950289	6.169323676	-2.588916962	0.011422066	0.067788658	-3.178771202
FOXD2	-1.21160196	6.751341463	-6.279873228	1.62E-08	6.25E-06	9.301255475
FOXJ3	1.226488037	8.354179742	2.619769016	0.010513527	0.064601644	-3.106256017
FOXN1	-1.420129022	6.413076025	-2.170062444	0.032950102	0.122035121	-4.089911684
FPR1	1.000167531	7.283405531	2.214491943	0.029622453	0.115765136	-3.999901954
FSCN1	1.676700942	8.915812856	2.585173374	0.011537008	0.068094943	-3.187521075
FSCN2	-1.061092032	5.616273358	-3.19157947	0.002018558	0.024355376	-1.636903274
FSHR	-1.210173571	6.015204924	-2.276238814	0.025488123	0.106310155	-3.872144765
FSTL1	1.508514637	9.147222743	2.208171675	0.030077105	0.116769573	-4.012804439
FUT11	-1.332572933	6.924324611	-2.280649877	0.025213241	0.10574684	-3.862900219
FYN	1.150978246	7.115043971	4.294074031	4.86E-05	0.002117395	1.783815408
FZD3	-1.199533465	6.900990017	-3.057003258	0.003033513	0.031154061	-2.003407417
FZD9	-1.142314263	6.346416171	-2.088182068	0.03994257	0.135145699	-4.251546295
FZR1	-1.197358786	6.460033734	-2.399918942	0.018707594	0.089886779	-3.607047147
G0S2	1.359340956	6.719743258	3.939139876	1.73E-04	0.005015082	0.607578947
GABARAPL1	1.127408863	8.394730723	2.005922058	0.048223587	0.148737905	-4.408323395
GALC	1.381789506	7.980918249	2.684325734	0.008820969	0.058784498	-2.952200213
GALK1	1.35201078	8.542323474	2.294416155	0.024372114	0.104063441	-3.833948762
GALNT14	-1.152212147	6.258054484	-2.240947537	0.02778408	0.111721309	-3.945541976
GALNT15	-1.279040239	6.059659553	-4.063163989	1.12E-04	0.003775679	1.011177167
GAPT	1.130021528	6.224440988	3.190945335	0.002022489	0.024371705	-1.638658858
GBP1	1.208927481	7.527171196	2.725645377	0.007871928	0.055144329	-2.851963301
GBP2	1.484318877	9.374456326	2.049652635	0.043654548	0.14177404	-4.325682612
GBP4	1.506709582	7.306035904	3.699308517	3.94E-04	0.008654703	-0.148879999
GBP5	1.17302889	7.688719988	4.881982264	5.23E-06	4.67E-04	3.863429977
GCNT3	-1.661431132	6.593682854	-2.218702413	0.029322923	0.115094147	-3.991288469
GDF3	-1.344881801	6.007307979	-2.717289025	0.008055991	0.055977444	-2.872337046
GEM	1.222211536	7.511794035	3.836355522	2.47E-04	0.006511737	0.27942281
GFPT2	1.940339695	7.31305564	4.858784279	5.73E-06	4.95E-04	3.778585851
GHRHR	-1.029009622	5.360981098	-4.537594058	1.97E-05	0.001175907	2.626687183
GIMAP4	1.395598626	9.683545415	3.070831233	0.002910686	0.030354293	-1.966315671
GJB2	1.016689256	6.166245456	3.881526793	2.11E-04	0.005853527	0.42292075
GLB1L	-1.040733782	6.505802024	-3.333333201	0.001298605	0.01873611	-1.237819004
GLIPR2	1.341576476	9.522603239	2.197188599	0.030881721	0.118074965	-4.035148387
GLUD1	1.424187701	9.218508574	2.131854263	0.036067948	0.128400809	-4.166024198
GMFB	1.270484935	8.670597728	2.080631444	0.040647736	0.136307785	-4.266172181
GMNN	-1.251867863	7.109612884	-2.881126917	0.005077283	0.042580321	-2.463562445
GNA13	1.256631587	8.014231581	2.994081712	0.003655626	0.034523378	-2.170520194
GNB1	1.569451173	10.35282413	2.477403628	0.015327706	0.080366319	-3.434810827
GNB4	-1.12946888	6.389280193	-6.742009265	2.16E-09	1.77E-06	11.20349587
GNG12	-1.133879204	6.575349816	-4.123700561	9.01E-05	0.003273888	1.211118121
GNG5	1.147216164	8.03426874	3.950804464	1.66E-04	0.004916762	0.64518631
GNG7	1.225345066	6.959523351	3.543094563	6.61E-04	0.012189607	-0.623705447
GNL1	1.241221256	7.76711779	2.669308264	0.009190928	0.060275019	-2.988316153
GNPDA1	1.191798526	8.462674718	2.140860726	0.03531079	0.126996595	-4.148191071
GNPTG	1.093676806	8.11428289	2.225123163	0.028871265	0.114150775	-3.978125605
GOLGA1	-1.642414155	8.422289564	-2.227387663	0.028713434	0.113917757	-3.973475277
GOLGA3	1.431492811	8.944887664	2.219026955	0.029299946	0.115075629	-3.990623945
GOLGA6D	-2.007668632	7.327467195	-2.183698803	0.031895688	0.120393647	-4.062457306
GOSR1	-1.504041271	7.222902676	-2.048147804	0.043805359	0.142038744	-4.328553008
GPBP1	1.145805127	7.392761269	2.923065732	0.004498609	0.039359181	-2.355812171
GPI	1.18176456	8.387485299	2.121630297	0.036944512	0.129858687	-4.186186945
GPR137	1.542552153	8.567959696	3.370483415	0.001154531	0.017462981	-1.131073459
GPR153	-1.553859124	6.646268894	-2.569302694	0.012035996	0.069878578	-3.224497112
GPR183	1.410079086	8.639871735	3.461868237	8.62E-04	0.014453549	-0.864769977
GPR61	-1.02694673	6.266044215	-2.049866003	0.043633201	0.141772285	-4.32527547
GPR78	-1.927833689	7.174159353	-2.00939902	0.047845898	0.148148234	-4.401811461
GPRC6A	-1.521054501	6.727763735	-2.122527895	0.036866822	0.129754467	-4.184420242
GPSM1	-1.07022277	6.005923478	-2.338439599	0.021846211	0.098087465	-3.74034535
GPSM3	1.018175282	7.681764102	2.218511801	0.029336426	0.115099356	-3.991678722
GRASP	1.462139689	7.228992212	5.634025609	2.51E-07	5.32E-05	6.718223378
GREM1	1.189798815	6.870257659	3.21916253	0.001854304	0.023095741	-1.560281788
GRINA	1.263700242	7.715245376	2.753898676	0.007277663	0.052641325	-2.782696749
GRM7	-1.151302967	6.270429145	-2.117739653	0.037282903	0.13051432	-4.193837034
GRN	1.129794331	8.718528208	2.295727044	0.024293324	0.103846684	-3.831183934
GSDMB	1.499120117	7.013412175	5.748735419	1.55E-07	3.67E-05	7.169327981
GSE1	1.211801193	7.656743617	2.670395946	0.009163666	0.06023689	-2.985706015
GSPT1	1.193481165	9.22753417	2.043408841	0.044283218	0.14278015	-4.337579995
GSTK1	1.44155706	9.308640465	2.116988206	0.037348569	0.130648368	-4.195313146
GSTM2	1.175733754	7.598782734	2.658205765	0.009473451	0.061257057	-3.014908474
GSTM2P1	-1.331212986	6.256412521	-2.344634091	0.021510078	0.097271237	-3.727050383
GSTT1	1.000932625	8.371355697	2.367508977	0.020308219	0.093681564	-3.677690828
GTF2E2	1.100523944	8.630620844	2.265425854	0.026173148	0.1078117	-3.894739893
GTF2IP1	1.007020466	6.582744877	3.369332234	0.00115876	0.017474286	-1.134394444
GTSE1	-1.081131413	6.22264257	-2.316343629	0.023083441	0.100724354	-3.787519842
GUCA2B	-1.141480454	5.803643019	-3.03777281	0.003212346	0.032046021	-2.054772005
GUSBP2	1.177827262	7.534706087	2.943987484	0.00423327	0.037861134	-2.301592794
GVINP1	1.473055485	7.4989663	3.008291876	0.003505587	0.033747992	-2.133019506
GYS1	-1.415849368	7.572807691	-2.064143023	0.042225074	0.13903683	-4.297946094
GZMA	1.3526098	7.556530504	2.89984393	0.004811037	0.041159399	-2.415628951
GZMB	1.421825317	8.019853972	4.208312347	6.64E-05	0.002589695	1.493720713
GZMK	1.742188273	7.644337285	3.685752902	4.12E-04	0.008895273	-0.190656133
H19	1.58881248	8.982141165	2.66872458	0.009205588	0.060334845	-2.989716471
H1FOO	-1.277163666	6.19216322	-2.249528001	0.027209742	0.110397983	-3.927789293
H2AFB2	-1.231454564	5.910436277	-2.67311724	0.009095781	0.059983932	-2.979171782
H3F3A	1.777549248	10.57528873	2.086761304	0.040074444	0.135349681	-4.254301994
HACD4	1.607809389	9.139506185	2.402110351	0.018603539	0.089623688	-3.602240644
HAS1	1.125734008	6.022147766	3.080302381	0.002829243	0.029767671	-1.940834917
HAUS2	1.714203087	9.039553794	2.639272732	0.009973488	0.062793451	-3.060043015
HBA2	3.579079488	11.31127825	4.338887143	4.12E-05	0.001912099	1.936827202
HBB	3.450616507	11.54487174	4.710572232	1.02E-05	7.31E-04	3.241644202
HBEGF	2.285904832	8.427715441	4.731538903	9.38E-06	6.96E-04	3.317053332
HBG1	2.179584852	6.882400222	4.095035886	9.98E-05	0.003514977	1.116207261
HBG2	2.285059938	7.0561244	4.324159822	4.35E-05	0.001962673	1.886434824
HCG4B	-1.212921937	6.309590758	-2.043962235	0.044227186	0.142692628	-4.336526833
HCK	1.031941982	8.468419393	4.511243592	2.17E-05	0.001258751	2.534162535
HCLS1	2.087874975	9.306656622	3.093065575	0.002722843	0.029096865	-1.906400408
HCRT	-1.073181066	6.131448846	-2.162120827	0.033578081	0.123556262	-4.105830512
HCST	1.726667983	8.514826246	2.990980888	0.003689147	0.034654393	-2.178684582
HDAC1	1.62863607	9.17117308	2.401883856	0.018614269	0.089623688	-3.602737598
HDAC3	1.166223133	8.025278702	2.565137489	0.012170142	0.0701741	-3.234169542
HDC	1.220678009	6.698790961	3.348057848	0.001239588	0.018235771	-1.19561563
HDGF	1.081183077	7.605796119	3.118361662	0.002522879	0.027716492	-1.837824916
HEATR5B	1.084788929	7.126713374	2.977048717	0.0038433	0.035550527	-2.215284744
HECTD1	1.448337345	8.413322389	2.523848059	0.013574746	0.074958448	-3.329333675
HEG1	1.335104463	7.961598706	2.641095641	0.009924322	0.06262989	-3.05570909
HERC1	1.404462039	7.834888073	3.282718942	0.001522236	0.02045898	-1.381821926
HERC6	1.035543243	6.997477226	2.87619315	0.005149691	0.043043855	-2.476155933
HES4	1.135459409	8.936313787	2.150533522	0.03451304	0.125384087	-4.128964186
HES6	-1.86209422	6.81458066	-6.374313048	1.08E-08	5.01E-06	9.686843115
HIF1A	1.127754011	7.207943207	3.221318419	0.001842008	0.023033629	-1.554271813
HK3	1.054111832	6.936101865	2.647233668	0.009760385	0.062097429	-3.041097701
HLA-A	1.809257465	9.92574699	2.985107448	0.003753422	0.035079561	-2.194130799
HLA-B	1.971722213	10.81489438	2.646597345	0.009777265	0.062116516	-3.042613763
HLA-DMA	2.329794974	10.13343866	2.969514951	0.003929121	0.03600964	-2.235019553
HLA-DMB	1.994264318	9.998018387	2.40572416	0.01843307	0.089179645	-3.594306075
HLA-DOA	1.675301121	7.9694704	3.297299939	0.001454358	0.01992469	-1.340507569
HLA-DOB	1.754021426	7.104137082	3.958975544	1.61E-04	0.004829424	0.671574308
HLA-DPA1	2.231031403	10.43101154	2.708276251	0.008258906	0.056696895	-2.894253264
HLA-DPB1	1.141117014	7.218606497	2.651330434	0.009652339	0.06179784	-3.031329725
HLA-DQB1	1.581057114	7.377597585	2.827284618	0.005920642	0.046720193	-2.600049785
HLA-DRA	2.387619752	10.95888715	2.544085907	0.012869006	0.07250128	-3.28285263
HLA-DRB1	1.996883598	8.271869737	2.33666713	0.021943244	0.09817343	-3.744143899
HLA-DRB3	1.414515899	9.486401688	2.173090235	0.032713392	0.121634631	-4.083828917
HLA-DRB4	1.230770275	7.520470297	2.803678966	0.00632946	0.048508753	-2.659228882
HLA-DRB6	1.331169799	9.363234957	2.391321954	0.019120832	0.090995852	-3.625866729
HLA-F	1.052528405	9.360338229	2.488876019	0.01487678	0.079054321	-3.408911736
HLA-G	1.072562351	8.637802828	3.917276802	1.87E-04	0.005328489	0.537290491
HLA-H	1.874722439	9.931882611	2.834836981	0.005795055	0.046075929	-2.581030868
HMCN1	-1.448620562	6.231611914	-3.502413691	7.55E-04	0.013323672	-0.744946103
HMG20B	1.437252932	8.657060405	2.501137855	0.01440802	0.077698928	-3.381117748
HMGA2	-1.107693544	6.209641551	-2.207616373	0.030117341	0.116817911	-4.013936504
HMGN1	1.64625177	8.912755929	2.566479472	0.012126775	0.070030887	-3.231054637
HMOX1	1.589823847	8.495727119	2.4861109	0.014984361	0.079438967	-3.415163368
HNRNPA1P33	1.382727042	8.328527003	2.585976641	0.011512257	0.06806199	-3.185644502
HNRNPA2B1	1.876872406	9.222952851	2.765957255	0.007036749	0.051665605	-2.7529548
HNRNPD	1.225878349	10.12302121	2.061306476	0.042501681	0.139553196	-4.303389412
HNRNPDL	1.088141071	7.686389842	2.581575922	0.011648447	0.068613496	-3.195919347
HNRNPH1	1.321116487	6.869059048	5.163548641	1.71E-06	2.17E-04	4.909566343
HNRNPR	1.619418233	8.857933801	2.949196266	0.004169497	0.037464527	-2.288046017
HOGA1	-1.948773363	7.120621199	-2.556598378	0.012449384	0.071217705	-3.253957626
HOXA13	-1.324048506	5.690931292	-3.831256501	2.51E-04	0.006559096	0.263296043
HOXA4	-1.720413531	6.882371214	-4.146764711	8.30E-05	0.003069187	1.287791782
HOXB8	-1.381510502	6.288125861	-3.012286339	0.003464451	0.033505052	-2.122452805
HRAT56	-1.643982699	6.951844432	-2.129258912	0.036288736	0.12875673	-4.171150676
HRCT1	-1.142759423	5.727348907	-3.548715717	6.49E-04	0.012037448	-0.606873341
HS1BP3	-1.044434738	7.819418041	-3.528239678	6.94E-04	0.012588184	-0.668094594
HSD17B7	1.760317613	10.11044481	2.283243835	0.025052819	0.105336515	-3.857456586
HSP90AB1	1.269287416	9.915903214	2.037214204	0.044914615	0.143907917	-4.349351488
HSPB7	-1.835450584	7.704596859	-4.900012058	4.88E-06	4.45E-04	3.929518454
HSPH1	1.366337873	8.584757836	2.280474324	0.025224131	0.105762756	-3.863268436
ICAM2	1.081258417	7.904007651	2.107707329	0.038167897	0.132133936	-4.213505625
ICAM3	1.730130948	8.715206631	3.383401375	0.001108062	0.017102144	-1.09374927
ICOS	1.428758918	6.954448975	4.456476533	2.66E-05	0.001439614	2.342864366
ID4	-1.071132243	7.082497784	-2.696692791	0.008526536	0.057719733	-2.922332069
IER3	1.303024671	10.12553431	3.574274333	5.97E-04	0.011392246	-0.530098357
IFI44	1.298395514	8.083567521	2.432496587	0.017212959	0.085960228	-3.535204336
IFNA5	-1.107382233	5.946449786	-2.135043131	0.035798268	0.127922482	-4.159717768
IFNE	-1.372818269	6.355021547	-2.233054309	0.028321792	0.113113671	-3.961820137
IFT74	-1.0493699	7.786263471	-3.474911617	8.26E-04	0.014132488	-0.826333938
IGFBP4	1.957737528	9.7171007	2.502590038	0.014353393	0.077514881	-3.377818375
IGFLR1	1.183714808	7.18972109	3.429649609	9.56E-04	0.015442431	-0.959257118
IL10RA	1.81617299	7.709182232	3.942331016	1.71E-04	0.005004887	0.617860043
IL13RA2	-1.00874054	5.761024482	-3.452805812	8.87E-04	0.014738654	-0.891412723
IL18	1.982784335	11.08201766	2.036288718	0.045009607	0.144114587	-4.351107404
IL18RAP	1.196808489	6.813086902	3.518116902	7.18E-04	0.012851023	-0.6982661
IL1B	2.741976633	7.558708298	5.362161833	7.68E-07	1.20E-04	5.664466146
IL2RB	2.150693232	7.409988192	6.57142733	4.57E-09	2.88E-06	10.49703014
IL32	1.264393054	6.977523224	3.596679066	5.55E-04	0.010920905	-0.462472879
IL4R	1.378968324	8.243553519	2.536897825	0.013115793	0.073345251	-3.299397788
IL6	2.104066545	9.431308808	4.767678158	8.16E-06	6.30E-04	3.447461815
IL7R	1.704924412	7.800024554	3.469330735	8.41E-04	0.014286587	-0.842792527
IMMT	1.105619132	8.490339228	2.099389767	0.038915364	0.133388303	-4.229749211
INAFM1	1.210752411	8.518440262	2.04992522	0.043627278	0.141772285	-4.325162466
IQCC	-1.084778289	6.925602482	-4.114084332	9.33E-05	0.003339666	1.179230849
IQUB	-1.049701328	5.775876198	-2.781836038	0.00673064	0.050239322	-2.713627943
IRF1	1.352372226	8.068536863	2.653579697	0.009593481	0.061618199	-3.025961419
IRF3	1.176121773	7.603020984	2.632180486	0.010166883	0.063534583	-3.076880878
IRF6	-1.202404393	6.514318862	-2.026500341	0.0460249	0.145395618	-4.369634888
IRF8	1.971633505	8.798873431	3.039156116	0.003199162	0.032006883	-2.051085701
IRF9	1.450704684	8.956232561	2.324038738	0.022645702	0.099820614	-3.771135141
IRS4	-1.344707817	6.531242379	-2.190720715	0.031364311	0.119173037	-4.048260604
ISCU	1.275571462	8.554634532	2.130346408	0.03619608	0.128590619	-4.169003272
ITGA10	-1.890739739	8.043863101	-7.224050285	2.55E-10	4.02E-07	13.22181905
ITGA8	-1.773434679	7.26591113	-2.860161952	0.005391575	0.04415736	-2.516955316
ITGAL	1.074991481	7.884256114	4.345794885	4.02E-05	0.001894937	1.960499188
ITGAM	1.539193493	7.819459419	3.351784073	0.001225058	0.018081318	-1.184913588
ITGAV	1.222144436	8.923070385	2.983357526	0.003772772	0.035194939	-2.198728156
ITGB2	1.871388168	10.22831924	2.154471674	0.034192766	0.124827695	-4.121114169
ITGB3	-1.311084113	6.511232114	-2.516506058	0.013839267	0.075909202	-3.346118486
ITGB3BP	-1.076849916	6.039699062	-6.027968069	4.77E-08	1.43E-05	8.281874408
ITGB7	1.320309604	7.730912681	3.122792616	0.002489294	0.027475235	-1.825768285
ITK	2.012536932	7.758587115	6.690441229	2.71E-09	1.97E-06	10.98944079
ITM2C	1.295379863	8.627205861	2.448432889	0.016521435	0.084005882	-3.499757411
ITPR3	2.09217101	8.821009933	3.706355352	3.85E-04	0.008584233	-0.127120484
ITPRIP	1.097711728	8.22141788	2.058786052	0.042748768	0.139956877	-4.308220462
IVNS1ABP	1.318809829	7.44881987	3.200329871	0.001965032	0.023892518	-1.612650711
JAM2	1.291649922	7.593813529	3.511661474	7.33E-04	0.013050217	-0.717474094
JAML	1.765352338	7.681266465	3.95636627	1.63E-04	0.004852411	0.663143895
JCHAIN	2.142831032	8.810955497	2.868753928	0.005260666	0.043624306	-2.495111665
JMJD7-PLA2G4B	1.417307533	8.002249486	2.812467448	0.006174323	0.04779644	-2.637243499
JMJD8	1.559004162	9.645308653	2.10537879	0.03837589	0.132536194	-4.218058867
JSRP1	1.572393615	6.986959761	3.163984814	0.002196411	0.025524	-1.713050061
JUN	1.95846243	9.871109909	2.461916909	0.01595585	0.082245705	-3.469610225
JUNB	2.34610267	8.296550183	4.060698116	1.13E-04	0.003781883	1.003073264
KAAG1	-2.603926826	6.708785462	-4.091490121	1.01E-04	0.003526885	1.104496486
KAT2A	1.354294649	8.741210729	3.643965661	4.74E-04	0.009804232	-0.318758906
KATNBL1	-1.665166949	7.3938641	-3.865099748	2.24E-04	0.006079771	0.370604716
KBTBD12	-1.077192025	5.802982961	-2.878985436	0.005108596	0.042738148	-2.469030734
KCNAB3	-1.085068541	5.748316255	-2.747726024	0.007403881	0.05308343	-2.797879989
KDELR2	1.184784415	8.26626636	2.138669819	0.035493692	0.127360286	-4.152535299
KHDRBS1	1.072093129	9.851095257	3.053497361	0.00306541	0.031345437	-2.012790661
KHNYN	1.544680714	7.025483742	4.244741378	5.82E-05	0.002381718	1.616501125
KIAA0100	-1.598093002	7.848219027	-2.642964692	0.00987414	0.062417372	-3.051262869
KIAA0232	-1.084689544	6.327588691	-3.029297336	0.003294229	0.032473402	-2.07732902
KIAA0430	1.389622728	8.504208708	2.351162321	0.021160807	0.096151735	-3.7130061
KIAA0513	1.010120179	6.699658881	3.285275466	0.001510124	0.02035061	-1.374588165
KIAA0895	-1.272417901	6.458731438	-2.292250154	0.024502793	0.104270608	-3.838514107
KIAA0922	1.28108996	7.320441147	3.118098459	0.002524888	0.027722446	-1.838540674
KIAA1147	1.541404558	8.230306955	2.822700811	0.005998079	0.0470563	-2.611572943
KIAA1210	-1.142286325	6.208965915	-2.224510214	0.028914117	0.114176944	-3.979383626
KIAA1683	1.162294194	7.048898281	3.761485623	0.000319141	0.007637968	0.044105832
KIF16B	-1.027581929	7.237506551	-2.28133592	0.025170725	0.105638825	-3.861461029
KLF15	-1.490672591	5.760418428	-7.522084848	6.72E-11	1.41E-07	14.48222619
KLF2	2.190003506	10.36012869	2.504179937	0.014293798	0.077303444	-3.37420424
KLF4	1.155068185	8.56084607	2.765959742	0.0070367	0.051665605	-2.752948654
KLF6	1.57065569	10.20513183	1.996981797	0.049206467	0.15030964	-4.42502073
KLHL10	-1.570660436	6.420939334	-2.317385572	0.023023735	0.100533433	-3.785304068
KLHL22	1.033028458	7.680577071	2.318119409	0.022981766	0.100396548	-3.783742985
KLHL3	1.267428915	7.709956733	2.888336558	0.00497316	0.042014094	-2.445128463
KLHL30	-1.982089212	6.592650239	-4.386779532	3.45E-05	0.00171442	2.101415613
KLHL6	1.044515653	6.510531114	3.727437164	3.58E-04	0.008235296	-0.061850885
KLHL9	-1.49644475	9.237788851	-3.17213221	0.002142433	0.025143997	-1.690620467
KLKB1	-1.097736703	6.625708254	-2.095347682	0.039283162	0.133875372	-4.237622401
KMT2B	1.017521236	7.117143051	3.228161574	0.001803481	0.022703891	-1.535174799
KNTC1	1.271788676	7.415253884	3.855922497	2.31E-04	0.006230565	0.34144272
KRT7	-2.274966511	7.272155687	-3.044857143	0.003145356	0.031736944	-2.035879376
KRT75	-1.527191237	6.603793415	-2.273528955	0.025658298	0.106643534	-3.877816225
KRT8	-1.127559682	7.542516815	-2.601029525	0.011057227	0.066619219	-3.150387623
KRT82	-1.237111937	5.588534787	-3.486977489	7.94E-04	0.013802866	-0.790684504
KRTAP10-11	-1.331077822	6.883563464	-2.204477165	0.030345691	0.117114917	-4.020331517
KRTAP19-1	-1.539651219	6.712580372	-2.032062588	0.045445575	0.144677469	-4.359116491
KRTAP5-6	-1.487575605	6.353760832	-2.201663849	0.030551621	0.117388952	-4.026055819
KRTAP6-1	-1.354139563	6.517075643	-2.030071399	0.04565224	0.144962348	-4.362884876
LAGE3	1.05662071	7.773901815	2.288919089	0.024704971	0.104517549	-3.84552774
LAMA4	1.02126856	8.374165209	3.217575038	0.001863408	0.023193847	-1.564705274
LAPTM5	1.47712926	9.274862476	2.006623767	0.048147158	0.148623399	-4.407009997
LARP7	1.018724322	7.968167719	4.652669485	1.27E-05	8.57E-04	3.034353734
LASP1	1.88458927	9.992460901	2.397876093	0.018805061	0.090217533	-3.611524404
LCP1	1.980124835	10.23499327	3.002822725	0.003562645	0.034070588	-2.147469262
LDB2	1.381504881	9.148563769	2.732961784	0.007713931	0.054525344	-2.834082676
LDLRAD2	-1.232509417	5.974011705	-3.101709219	0.002652913	0.028564185	-1.883017168
LEF1	1.515341557	7.271296192	5.09237703	2.28E-06	2.63E-04	4.642370622
LENG9	-1.25100996	6.103529034	-2.429516754	0.017345097	0.086300986	-3.541810299
LETM2	-1.032616868	6.081555379	-2.208582312	0.030047381	0.11672608	-4.011967133
LGALS3BP	1.655930278	7.851120786	3.679493207	4.21E-04	0.008999072	-0.209911194
LHX4	-1.110058002	5.672486758	-3.293102186	0.001473602	0.020073056	-1.352415802
LILRA2	-1.106945274	7.11231856	-3.628907135	4.98E-04	0.010141775	-0.364669458
LILRB3	1.472960174	9.979729416	2.241925056	0.027718116	0.111574711	-3.943522531
LIMA1	1.756201783	8.303591502	3.689005534	4.08E-04	0.008869551	-0.180641857
LIME1	1.800907141	7.956508363	3.412036911	0.001011257	0.015986491	-1.010634754
LIMK1	-1.432746346	6.497399364	-2.080568019	0.040653705	0.136307785	-4.266294837
LINC00284	-1.409624043	6.537990372	-2.063494213	0.042288206	0.139123562	-4.29919175
LINC00399	-1.2142209	6.283476082	-2.179138236	0.032245002	0.120987547	-4.071656135
LINC00557	-1.075561457	5.878666984	-2.870054569	0.005241106	0.043515937	-2.491800389
LINC00691	-1.782253555	7.314350833	-2.034267671	0.045217648	0.144340718	-4.354939427
LINC00936	1.782090556	8.129504439	3.459960053	8.67E-04	0.014494373	-0.870384124
LINC01107	-1.555867318	6.445125486	-2.386002896	0.01938056	0.091463031	-3.637481439
LLGL1	-1.043961365	7.567556705	-5.743166166	1.59E-07	3.71E-05	7.147342868
LMF1	-1.414811006	6.411913397	-3.416954294	9.95E-04	0.015884639	-0.996309987
LOC100130453	-1.27515457	6.514696951	-2.0504972	0.043570103	0.141708854	-4.324070814
LOC100131023	-1.509279473	6.863670732	-1.991340088	0.049835481	0.15148544	-4.435522858
LOC100288238	-1.240732819	6.365957136	-2.079608547	0.040744089	0.136405597	-4.268149932
LOC100506136	-1.323612776	6.225385808	-2.896558417	0.004856821	0.041308106	-2.424061097
LOC101926963	-1.023413963	5.530388838	-7.091551785	4.61E-10	5.81E-07	12.6642256
LOC101929034	-1.843715168	7.012158284	-2.174769453	0.032582752	0.121440566	-4.080452165
LOC102725080	-1.391354678	6.713577038	-2.124575078	0.036690162	0.129438743	-4.180388373
LOC105371307	-2.094387684	7.006574287	-2.523091416	0.013601795	0.075042059	-3.331065382
LOXHD1	-1.079714707	5.93532972	-3.466553444	8.49E-04	0.014350989	-0.850975836
LOXL4	-1.111940685	9.312818119	-2.038977044	0.044734152	0.14360794	-4.346004881
LPXN	1.837310207	8.706983829	2.935189394	0.004343039	0.038415873	-2.324431019
LRCH4	1.518950609	7.462456156	3.536473122	6.76E-04	0.012372379	-0.643508162
LRFN3	-1.426008135	8.869757803	-4.528458929	2.03E-05	0.00120566	2.594575607
LRP3	1.111985132	8.119470269	2.082795846	0.040444508	0.136022473	-4.261984486
LRRC24	-1.12994165	6.002581461	-2.416316486	0.01794141	0.087961517	-3.57099014
LRRC55	-1.972641375	6.721290172	-2.369263049	0.02021857	0.093442315	-3.673888748
LRRC57	-1.010274396	6.113669277	-6.309657558	1.42E-08	5.88E-06	9.422671255
LTB	2.387839037	7.771899855	4.509380094	2.19E-05	0.001263725	2.527631051
LUM	2.150407903	9.101095418	3.118549303	0.002521449	0.027716492	-1.837314616
LURAP1	-1.166708796	6.48750209	-3.303309678	0.001427217	0.019709991	-1.323439174
LXN	1.483499373	8.086357698	2.832701826	0.00583031	0.046277779	-2.586411954
LY6G6F	-2.124582149	7.215969641	-2.275538135	0.025532029	0.106395686	-3.873611783
LY96	1.445332122	9.310075444	2.040218261	0.044607463	0.143379373	-4.343646973
LYN	1.661713895	8.906729611	2.608310582	0.010843024	0.065834638	-3.133272262
LYRM7	-1.481033941	7.318589679	-2.162853017	0.03351975	0.123515476	-4.104365015
LYZ	1.119687643	7.384090751	2.345648464	0.021455474	0.097072607	-3.72487037
M6PR	1.327608908	8.14215086	2.588769133	0.011426585	0.067788658	-3.179116923
MAGOHB	-1.534077742	6.013546107	-4.065418398	1.11E-04	0.003752254	1.018588895
MANBA	1.12580222	7.701950714	2.373859693	0.019985309	0.092818038	-3.663913633
MAP1B	-1.286866087	7.16134084	-2.226013796	0.028809099	0.11403354	-3.976297117
MAP3K1	1.433800387	8.455228355	2.514203277	0.013923183	0.076180317	-3.351374403
MAP3K8	1.301706703	8.324773417	3.12299964	0.002487735	0.027474066	-1.825204649
MAP4K1	1.736320221	7.008312281	4.806070092	7.03E-06	5.71E-04	3.58658735
MAP4K2	1.403430193	8.332903911	2.643266965	0.009866046	0.062387065	-3.050543556
MAPK13	1.205606838	7.323191788	2.902050714	0.004780508	0.04097238	-2.409961004
MAPKBP1	-1.036791316	5.720410701	-4.829125315	6.43E-06	5.40E-04	3.670423073
MAPRE1	1.223326049	9.18182077	2.02851095	0.045814762	0.145095427	-4.365835751
MARCKS	1.670385708	10.17721378	2.836648635	0.005765295	0.046025264	-2.576462498
MARCKSL1	1.823206749	8.20943486	3.459050852	8.69E-04	0.014508399	-0.873058325
MARK1	-1.312257301	6.858672892	-3.166990849	0.002176349	0.025415836	-1.70477969
MARK3	1.040855738	6.648410989	4.702812837	1.05E-05	7.44E-04	3.213783361
MARS2	-1.198298754	6.868877638	-2.141639596	0.035245965	0.126896138	-4.14664574
MAST4	-1.163920939	7.082330442	-2.103867333	0.038511423	0.132775509	-4.221011977
MATN2	1.044139381	7.131901961	2.646202877	0.009787743	0.062120461	-3.043553446
MBD6	1.176488847	7.921853658	2.477124722	0.01533882	0.080380008	-3.435439191
MBOAT2	-1.007604467	6.45929035	-5.20165101	1.47E-06	1.97E-04	5.05334754
MBTPS1	1.165691033	7.745030118	3.209618942	0.001909666	0.023530817	-1.586849508
MC1R	1.026371791	6.890158961	2.963471235	0.003999246	0.036405265	-2.250822386
MCAM	-1.382626411	6.280184401	-3.663158242	4.45E-04	0.009380505	-0.260049877
MCF2	-1.294637133	6.104380874	-2.810990342	0.006200151	0.047847449	-2.640942571
MCM3	1.035799361	7.896443238	2.101927785	0.038685951	0.133047055	-4.224798725
MCM5	1.255882797	7.909689679	4.0464283	1.19E-04	0.003957242	0.956239236
MCM6	1.260124309	8.252275255	2.367474647	0.020309977	0.093681564	-3.677765216
MCUB	1.268269782	8.623112993	2.225833689	0.028821661	0.11403354	-3.976666931
MDP1	-1.251411653	8.05692423	-3.671103722	4.33E-04	0.009175382	-0.235681536
MED10	1.009069481	7.933081982	2.04967559	0.043652251	0.14177404	-4.325638812
MED11	-1.609530166	6.733500238	-3.577325699	5.91E-04	0.01133463	-0.520906024
MED17	-1.447939225	6.199259832	-3.216785617	0.00186795	0.023219816	-1.566904346
MEF2D	1.095390134	7.756221803	2.420041675	0.017771301	0.08752331	-3.562769269
MEG3	1.516749627	7.25899646	3.811205514	2.69E-04	0.006790508	0.200022163
MEIS3P1	-1.037779844	8.755463805	-2.49389385	0.014683322	0.078648652	-3.397551847
MESP1	-1.13340748	5.900567817	-4.495215915	2.31E-05	0.001301632	2.478037503
METAP1	1.03976931	8.096339092	2.00293791	0.048549776	0.149184614	-4.413904238
METTL16	-1.289728108	6.222359598	-4.787795992	7.55E-06	5.95E-04	3.520290217
MFAP5	1.186923905	10.2375711	3.752385072	3.29E-04	0.007777653	0.015720181
MFSD10	1.568912801	9.3156541	2.532172834	0.013280329	0.073915566	-3.310251932
MGEA5	1.625692729	9.419974009	2.209599921	0.029973832	0.1164911	-4.009891597
MIAT	1.059974234	6.954769259	3.671432177	4.32E-04	0.009175382	-0.234673385
MICU2	1.077055337	8.042801708	2.099395005	0.03891489	0.133388303	-4.229739
MKL2	-1.59303076	9.022728737	-2.27236872	0.025731464	0.106853678	-3.880242669
MKLN1	1.116227079	8.793922706	2.07745215	0.040947858	0.136784655	-4.272316432
MLANA	-1.093406265	5.716493607	-2.992714055	0.003670375	0.034594112	-2.174122027
MLLT6	1.342696999	8.358949259	2.363495852	0.020514654	0.094207279	-3.686380401
MMP11	1.575666431	6.903181257	3.551720175	6.43E-04	0.012001754	-0.597868853
MMP12	1.72236152	7.201277937	3.091061418	0.0027393	0.029162135	-1.91181489
MMP9	2.176352395	9.932918082	4.10843109	9.52E-05	0.003388623	1.160507006
MMS19	1.244647815	8.222514228	2.257657313	0.026675258	0.109072039	-3.910915098
MNDA	1.32082358	6.600007143	3.99733733	1.41E-04	0.004431284	0.795942216
MOB3A	1.285550331	7.511833237	3.845716631	2.39E-04	0.006396562	0.309067284
MON2	1.219826787	7.538064678	2.786513805	0.006642815	0.049932749	-2.702007401
MORF4L2	1.289416353	8.580110518	2.308344039	0.02354642	0.101944623	-3.804502671
MPHOSPH8	1.028686315	7.188600807	2.584505149	0.011557635	0.068181029	-3.189081797
MPV17	1.045187371	7.882886502	2.298762784	0.024111728	0.103421151	-3.824775886
MRAP2	-1.685382133	6.830512553	-4.029365261	1.26E-04	0.004121679	0.900378446
MRFAP1	1.500407837	9.206173299	2.227893602	0.028678274	0.11386395	-3.972435722
MRPL1	-1.40234092	8.835156294	-2.770254197	0.00695268	0.051329295	-2.74233081
MRPL23	-1.118370932	9.722086179	-2.694204242	0.008585054	0.057868593	-2.928351405
MRPS34	-1.75250195	7.701030639	-2.421146316	0.017721136	0.087435676	-3.560329416
MS4A6A	1.507668761	8.887529473	2.343529919	0.021569656	0.097494019	-3.729422455
MSH3	1.019978514	9.383683781	2.496681629	0.014576821	0.078314475	-3.391232161
MSN	1.745545522	9.856670118	2.424917373	0.017550831	0.086935696	-3.551992965
MSTN	-2.186123645	6.34407729	-3.397686502	0.001058728	0.016529615	-1.052351574
MT1M	-1.40397529	7.598854101	-3.232480849	0.001779553	0.022611568	-1.523105198
MTCH1	1.676318062	10.06839	2.052777954	0.043342762	0.141265576	-4.319715165
MTCH2	-1.126648551	5.992730701	-7.985602666	8.32E-12	2.25E-08	16.45480601
MTMR9	-1.16428579	9.162437208	-2.373231376	0.020017052	0.092897004	-3.665278122
MTPN	1.576218147	8.79939751	2.567225713	0.01210272	0.069956015	-3.229321929
MUM1L1	-1.377076261	6.518897475	-2.106356514	0.038288437	0.132367796	-4.216147565
MX1	1.172055378	11.23663971	6.298896876	1.49E-08	5.88E-06	9.378784803
MX2	1.786791321	7.809744828	3.829484934	2.53E-04	0.006564332	0.257696488
MXD1	1.253218874	7.534618091	3.025791207	0.003328665	0.032710538	-2.086645869
MXRA5	2.482439407	9.202204312	3.55077315	6.45E-04	0.012027232	-0.600707718
MYCBP	-1.353751043	6.180295809	-2.727943336	0.007821989	0.054987681	-2.846351561
MYCBP2	1.146484856	8.262118346	2.03460483	0.045182885	0.144340718	-4.354300392
MYL12A	2.12625969	10.51556973	2.385463057	0.019407094	0.091482999	-3.638658987
MYO1D	-1.518658294	10.0245129	-3.479822589	8.13E-04	0.013985417	-0.811835012
MYO1G	1.380338455	7.571938948	2.984425938	0.003760947	0.035132521	-2.195921501
MYOC	-1.315434539	6.281083196	-4.281774068	5.08E-05	0.002204747	1.74198799
MZB1	1.234091465	7.800658894	4.150733641	8.18E-05	0.003037598	1.301013363
MZT2A	-1.032587369	6.56768656	-3.041742366	0.003174648	0.031910191	-2.044190186
NABP2	-1.649642305	7.906196743	-4.949093942	4.02E-06	4.00E-04	4.110070255
NADK2	-1.880604069	7.435737311	-2.585993025	0.011511753	0.06806199	-3.185606221
NAGK	1.527420242	9.035072075	2.481617209	0.015160685	0.079811587	-3.425310466
NAGS	-1.176118147	6.297268208	-2.224621096	0.028906361	0.114170162	-3.979156074
NAMPT	1.225518057	7.008018998	2.743641938	0.007488488	0.053459842	-2.807910449
NAPSA	-1.263918036	7.316151389	-3.150794438	0.0022865	0.026206882	-1.749268495
NAT1	-1.07560544	5.227644405	-5.527299763	3.90E-07	7.45E-05	6.301882436
NAT6	-1.617393819	7.245758136	-3.104322793	0.0026321	0.028518688	-1.87593678
NAXD	1.004141347	7.73025575	2.201414977	0.030569897	0.117388952	-4.026561891
NBEAL2	1.406878219	7.33916067	3.970546755	1.55E-04	0.00470621	0.709004526
NCF2	1.019290318	6.719706982	2.574519605	0.011869862	0.069309287	-3.212363748
NCKAP1L	1.146730569	7.26726637	2.233484197	0.028292273	0.113067428	-3.960934881
NCKAP5L	1.026426253	7.027697309	2.684823274	0.008808947	0.05874544	-2.951000784
NCOA7	1.852700104	8.551381717	3.147436617	0.002309977	0.026405528	-1.758469811
NCSTN	1.446016203	9.005564265	2.300776041	0.023991958	0.103141415	-3.82052209
NDE1	1.167441254	8.00274441	4.096962942	9.91E-05	0.003510496	1.122574578
NECAB2	-1.298185508	6.393998326	-2.054648818	0.043157041	0.140805898	-4.316139056
NECAB3	-1.103489388	5.952957214	-3.975427048	1.52E-04	0.004665422	0.724812791
NECAP1	1.041229704	7.774455538	2.178445472	0.032298355	0.12106357	-4.073051975
NECAP2	1.305761793	8.216445732	2.447545556	0.016559276	0.084049993	-3.501736313
NEK9	-1.712133981	6.758536597	-2.050816983	0.043538166	0.141658253	-4.323460373
NFKB1	1.704748979	9.29943789	2.552108416	0.012598519	0.07163916	-3.264340065
NIPSNAP3B	-1.211411086	5.831942459	-3.588001521	5.71E-04	0.011075158	-0.488700635
NISCH	1.112524045	8.417970012	2.12715633	0.036468463	0.129054549	-4.175299735
NKD1	-1.407609488	6.055999399	-3.494761763	7.74E-04	0.013533036	-0.767637593
NKG7	1.305387007	8.071052766	5.402314028	6.52E-07	1.07E-04	5.81866344
NKTR	1.808676765	8.738322991	2.872204138	0.005208926	0.043347347	-2.486325185
NKX2-8	-1.196256137	6.107185646	-2.478135012	0.015298597	0.080312659	-3.433162764
NLE1	-1.210770774	6.361224193	-2.900582257	0.004800803	0.041127676	-2.413733002
NLRP2	-1.049280841	6.27340556	-2.455353106	0.016228965	0.083154752	-3.484303093
NME7	-1.045795298	7.108998793	-3.023138424	0.003354942	0.03288259	-2.093689461
NOL4L	-1.490018828	6.507000631	-2.392801996	0.019049115	0.090922249	-3.622630936
NOP16	-1.098643121	7.515688824	-3.312384754	0.001387132	0.019427044	-1.297620521
NOTCH1	1.158190171	8.217038195	2.212202797	0.029786424	0.116093985	-4.004578876
NPAS2	-1.15412336	5.87026777	-6.491172167	6.48E-09	3.50E-06	10.16632062
NPDC1	1.117660276	6.662449007	4.010576262	1.35E-04	0.004280644	0.83904541
NPFF	-1.516533054	6.79634408	-2.588521886	0.011434148	0.067790977	-3.179695114
NPFFR1	-1.738414384	6.59879914	-2.248505186	0.027277653	0.1105312	-3.929908589
NPIPA1	1.246320648	7.64313812	2.812580507	0.00617235	0.04779644	-2.636960304
NPNT	-1.278510023	6.961695713	-4.237340298	5.98E-05	0.002420532	1.591503208
NR1I3	-1.031417479	5.769245191	-2.539917476	0.013011605	0.072919454	-3.292452137
NR2F6	-2.031009038	8.327865043	-6.123181977	3.18E-08	1.07E-05	8.665539683
NR4A2	2.401482255	8.40835458	4.593850319	1.59E-05	0.001014679	2.825255776
NRG2	-1.061628217	6.059904303	-2.042321127	0.044393529	0.142961497	-4.339649271
NSMCE2	-1.363058367	8.315000759	-2.816225899	0.006109048	0.047571572	-2.627824187
NSUN2	1.219351404	8.453706501	2.070161002	0.041643364	0.138010707	-4.286375419
NT5E	1.141541046	7.219182827	2.729401136	0.007790458	0.054837745	-2.84278951
NTRK3	-1.021590912	6.019111967	-5.01015144	3.16E-06	3.39E-04	4.33596317
NUBP2	-1.551175896	6.886006832	-3.029841952	0.00328891	0.032437878	-2.075881048
NUCB1	1.929746902	10.55103543	2.20748772	0.03012667	0.116817911	-4.014198746
NUMB	1.187156456	8.284175175	2.153128132	0.034301739	0.125031364	-4.123793716
NXF1	1.491375135	8.32103752	2.77601243	0.006841462	0.050723588	-2.728072649
NXNL1	-1.601407272	6.640958531	-2.979657407	0.00381399	0.035435435	-2.208441979
NXPH3	-1.357951252	5.595627178	-5.80301793	1.24E-07	3.04E-05	7.384047663
OAF	1.736078836	8.546364577	3.254213564	0.001663604	0.021632577	-1.462189852
OCEL1	1.173542914	7.425447919	2.910585922	0.004664107	0.040323404	-2.388006394
OCIAD1	1.671440985	9.829688964	2.389084675	0.019229697	0.091273224	-3.630754779
ODC1	1.355664525	8.389063127	2.38450225	0.019454401	0.091555151	-3.640754217
OGT	1.56240701	9.080098184	5.328090822	8.82E-07	1.35E-04	5.534030609
OLFML1	1.036876723	7.322187235	2.446107719	0.016620757	0.08420382	-3.504941625
OLFML2A	1.414307587	7.434654975	3.264578557	0.001610834	0.021203325	-1.43302829
OR10A4	-2.131730801	7.048916868	-2.213934897	0.029662281	0.115848948	-4.00104044
OR10AD1	-1.363560961	6.612954725	-2.148323315	0.034693928	0.125758837	-4.133364261
OR10J5	-1.004294504	5.750208976	-2.673713118	0.009080977	0.059928112	-2.977740251
OR13J1	-2.10675882	7.254308421	-2.003825209	0.048452591	0.149102097	-4.412245627
OR2A7	-1.493925623	6.004161183	-2.910803738	0.004661171	0.040323404	-2.387445442
OR2F1	-1.240820454	6.198275684	-2.031788388	0.045473987	0.144743546	-4.35963562
OR2W3	-1.078629333	6.629320653	-2.201323556	0.030576612	0.117388952	-4.02674778
OR4C13	-1.342102788	6.33268278	-2.390581035	0.019156824	0.091119012	-3.627485941
OR4C46	-1.572112212	5.821834986	-3.705512517	3.86E-04	0.008598477	-0.129724548
OR51B2	-1.325812354	6.301710267	-2.034308255	0.045213462	0.144340718	-4.354862511
OR51E2	-1.385383996	6.84632914	-2.407566851	0.018346685	0.088911598	-3.590256261
OR52E4	-1.577862933	6.125216457	-2.726197879	0.007859895	0.055141754	-2.850614418
OR5AU1	-1.096123753	5.954244301	-2.219408183	0.029272976	0.115041394	-3.989843243
OR5B21	-1.208266604	5.957356661	-2.383096233	0.019523814	0.091674348	-3.643819
OR5K2	-1.288392896	6.261448665	-2.235026492	0.028186591	0.112764257	-3.957757647
OR6C4	-1.321977117	6.226628962	-2.212519752	0.029763673	0.116093985	-4.003931565
OR6N1	-1.084920967	5.757550385	-2.668604266	0.009208613	0.060334845	-2.990005084
OR8K1	-1.41482398	6.260627761	-2.224871647	0.028888842	0.114169333	-3.978641856
ORC2	-1.077849389	8.047183761	-2.185582917	0.031752343	0.120135627	-4.058652014
OSBPL10	1.510004456	7.786294464	3.80517007	2.75E-04	0.006868113	0.181020808
OSER1	1.08240114	8.133695626	2.118401454	0.037225153	0.130432908	-4.192536632
OSM	1.53523266	6.868504649	4.081750694	1.05E-04	0.003598359	1.072363183
OSTF1	1.257167643	8.67780879	2.948403786	0.004179142	0.037501204	-2.290108298
OSTM1	-1.53838694	7.827479054	-3.270618549	0.001580811	0.020959603	-1.416002559
OXGR1	-1.131888798	6.091489152	-2.235440414	0.028158287	0.112674865	-3.956904611
OXSR1	1.15534242	8.67494507	3.668665272	4.36E-04	0.009229885	-0.243164075
P2RX6	-1.57179341	6.20759561	-2.970976266	0.003912337	0.035908037	-2.231194729
P2RY8	2.327292326	7.623646444	6.53109406	5.45E-09	3.12E-06	10.3306881
P4HB	1.065862419	10.33614202	2.275814981	0.025514673	0.10637774	-3.873032195
PABPC1	1.503259329	9.549949131	2.058189124	0.042807469	0.140100538	-4.309363853
PABPC4	1.549188256	9.286856908	2.472871342	0.015509201	0.080875334	-3.445014387
PACSIN3	-1.392614127	6.618248	-5.263715991	1.15E-06	1.60E-04	5.288625161
PADI4	1.518372833	6.926877886	4.735475303	9.24E-06	6.91E-04	3.331231538
PAFAH1B1	1.151251826	8.502881027	2.108169995	0.038126686	0.13207425	-4.212600391
PAFAH1B3	1.295824487	7.211982586	3.565283148	6.15E-04	0.011662948	-0.557151878
PAPLN	1.458489338	7.146457199	3.532466314	6.85E-04	0.012487275	-0.655478324
PARP1	1.026538628	9.167272001	2.274445402	0.025600635	0.106542572	-3.875898856
PARP14	1.513184523	7.698115948	3.368857778	0.001160508	0.017474286	-1.135762931
PARVA	-1.335545173	7.622644375	-3.992277683	1.44E-04	0.004475347	0.779493772
PARVG	1.248248922	8.132275337	2.754214044	0.007271268	0.052641325	-2.781920268
PASK	1.310469616	6.284582711	4.821081243	6.64E-06	5.45E-04	3.641148053
PATL1	1.350101734	7.977395854	3.313971479	0.001380233	0.019375105	-1.293100808
PCDH20	-1.296493514	5.475495664	-6.876210136	1.20E-09	1.08E-06	11.76239065
PCDHB12	-1.060844899	5.899543966	-4.763119268	8.31E-06	6.33E-04	3.430981306
PCDHGA8	-1.376619283	6.560798757	-2.003283479	0.048511906	0.149184614	-4.413258351
PCED1B	1.145348917	8.546799058	3.43309327	9.45E-04	0.015379815	-0.949188917
PCF11	1.067125774	7.289841152	2.696205223	0.008537972	0.057735136	-2.923511769
PCID2	1.126240281	8.982657799	2.021347537	0.046567222	0.146220701	-4.379355864
PCMT1	-1.040430663	11.39970333	-3.303093563	0.001428185	0.019709991	-1.324053372
PCNX1	1.412324258	8.06306527	3.337276708	0.001282545	0.018581669	-1.226529879
PCOLCE	1.412027062	8.6516298	2.509237003	0.014105718	0.076747283	-3.362695615
PCSK7	1.39754646	7.746686138	3.164417248	0.002193515	0.025506016	-1.711860696
PDCD6	1.20958585	8.701584788	2.18772194	0.031590287	0.119854095	-4.054328372
PDE4C	1.037087905	8.048187237	2.285160776	0.024934845	0.105045259	-3.853430254
PDGFRL	1.103149044	8.763748928	2.919710549	0.004542562	0.039577502	-2.364478413
PELI1	1.563895018	7.44652593	4.021785285	1.29E-04	0.004166618	0.875612557
PEX11B	1.341321574	8.007542953	2.672965345	0.009099558	0.059987917	-2.979536649
PFKFB3	1.587374357	8.414670117	3.369128142	0.001159512	0.017474286	-1.134983128
PFKM	-1.062547108	8.779825753	-3.902360685	1.97E-04	0.005558648	0.48948609
PGD	1.407080172	8.130688291	2.696911844	0.008521402	0.057705643	-2.921802
PGGHG	1.739913882	7.654093459	4.13402881	8.68E-05	0.003181667	1.245419335
PGS1	1.112410767	7.9227918	4.898117785	4.91E-06	4.47E-04	3.922568974
PHF10	-1.053264378	7.67199607	-2.195526408	0.031005119	0.118403106	-4.038521376
PHKG1	-1.404078812	6.477346042	-3.11467396	0.002551153	0.02791357	-1.847849014
PHLDA1	1.411496387	8.064218809	3.159870661	0.002224148	0.025747457	-1.724359327
PHLDB1	1.322776741	8.410935373	2.28040836	0.025228224	0.105762756	-3.863406787
PI16	1.291460997	8.686351	2.345640811	0.021455885	0.097072607	-3.724886821
PIEZO1	1.237197574	8.68726838	2.121153144	0.036985868	0.129887649	-4.187125835
PIH1D3	-1.746298492	6.193086653	-2.90454759	0.004746182	0.040707067	-2.403543801
PIK3CD	1.403612732	7.478497706	5.031122821	2.91E-06	3.18E-04	4.413874246
PIK3IP1	1.424011842	8.460273737	2.417273991	0.017897548	0.087938912	-3.568878126
PIM1	1.922387002	8.291908652	3.832590547	2.50E-04	0.006555062	0.267513846
PIM2	1.855603611	8.636428019	3.344717141	0.001252752	0.018330914	-1.205202868
PIN4P1	-2.038530722	7.616146099	-2.268995548	0.025945228	0.107258232	-3.887290958
PINX1	-1.115673936	6.934303449	-2.068027684	0.041848779	0.138424575	-4.290480569
PKM	1.063905831	7.628846088	2.485936022	0.014991188	0.079439013	-3.415558548
PLA2G12A	-2.050334793	7.586964091	-2.094935414	0.039320844	0.133875372	-4.238424655
PLA2G16	-1.211630244	10.9175779	-3.001189908	0.003579845	0.034187721	-2.151779208
PLA2G3	-1.172937351	6.154716114	-2.006712493	0.048137502	0.148617855	-4.406843899
PLA2G4C	1.132447486	7.923803941	2.542413524	0.012926047	0.072714302	-3.286705573
PLAC8	1.437136076	6.399141529	3.969642067	1.56E-04	0.004712523	0.706075467
PLAU	1.985195182	8.5782646	3.227720618	0.001805941	0.022703891	-1.536406295
PLAUR	1.214571307	7.42467332	2.677382424	0.008990302	0.059516678	-2.968919304
PLCB2	1.436375603	7.518945233	4.658985023	1.24E-05	8.46E-04	3.056893849
PLCD4	-1.03268063	6.172133212	-2.183123866	0.031939542	0.120420568	-4.063617911
PLCG2	1.849572112	8.511642886	3.404488393	0.001035971	0.016282987	-1.032594598
PLCH2	1.368639986	6.281748539	5.724276303	1.72E-07	3.92E-05	7.072836127
PLCL2	1.022249168	7.62234849	2.313606244	0.023240954	0.101154862	-3.793336968
PLEK	1.814390491	8.746974212	2.814937223	0.006131358	0.047666767	-2.631054982
PLEKHA8	-1.839457627	6.417361916	-3.057238569	0.003031383	0.031152781	-2.002777324
PLGRKT	1.118160954	7.711507672	2.58131349	0.011656614	0.068615071	-3.19653161
PLN	-1.230990181	6.981617225	-5.838385325	1.07E-07	2.80E-05	7.524364427
PLPPR2	-1.209593017	7.970491648	-2.182937444	0.031953773	0.120420568	-4.063994177
PLSCR1	1.035783033	6.250896133	3.87026633	2.20E-04	0.00599811	0.387042854
PLSCR3	1.115966109	9.582544359	2.509647626	0.014090544	0.076686793	-3.361760272
PMCH	-1.527880041	6.380164268	-2.323061011	0.02270091	0.099954846	-3.773219574
PNISR	1.778911265	8.435059332	8.022701569	7.03E-12	2.22E-08	16.61312924
PNPLA2	1.090404102	7.569468788	2.369315366	0.020215902	0.093442315	-3.673775312
PNPLA6	1.17715197	8.27116032	2.115832449	0.037449762	0.130770429	-4.197582558
PNPLA7	1.421460667	7.514426104	3.369143309	0.001159456	0.017474286	-1.134939382
PNPO	-1.016891098	9.197662642	-4.247450718	5.76E-05	0.002378936	1.625658971
PODN	1.24149535	8.75492143	2.274744003	0.025581871	0.10653666	-3.875273985
POLK	-1.12812286	6.097064739	-2.416004914	0.017955703	0.087995978	-3.571677233
POLR2B	1.163778982	7.503695826	2.763875095	0.00707782	0.051888461	-2.758097976
POSTN	1.080451936	7.569001253	2.071549408	0.041510143	0.137781837	-4.283701668
POTEC	-1.199451083	5.853416025	-4.473050153	2.50E-05	0.001376686	2.400610653
POU2AF1	1.761902695	6.732944964	3.702700361	3.89E-04	0.008649655	-0.13841013
PPFIBP2	1.195299732	8.037025625	3.401307526	0.001046555	0.016393721	-1.041837477
PPM1M	1.484976933	8.366208338	2.672392279	0.009113821	0.059998264	-2.980913061
PPP1R12B	-1.715055791	6.971145156	-3.471945448	8.34E-04	0.01421735	-0.835083876
PPP1R12C	-1.621392684	7.726839181	-6.086845421	3.71E-08	1.17E-05	8.51887819
PPP1R16B	1.232340189	7.455994187	3.016910699	0.003417387	0.033236904	-2.110205972
PPP1R18	1.676137763	8.498894808	2.8264172	0.005935225	0.046748703	-2.60223154
PPP1R26	-1.935929664	7.277767637	-2.596897173	0.011180494	0.06693781	-3.160083548
PPP1R27	-1.075145034	5.950360379	-2.566863994	0.012114374	0.070001979	-3.230161861
PPP1R3D	-1.645617589	7.445651127	-2.624897121	0.010369025	0.064089672	-3.094133041
PPP1R9A	-1.292148554	6.14056948	-2.733458862	0.007703302	0.05450836	-2.832866429
PQLC3	1.128512837	8.223952185	2.089382165	0.03983147	0.134866332	-4.249217293
PRB2	-1.034851425	6.05800703	-2.057061805	0.042918515	0.140269727	-4.311522376
PREP	-1.315687751	8.322719325	-3.191170031	0.002021095	0.024370441	-1.638036825
PRICKLE1	1.507434144	7.74898488	2.944134243	0.004231461	0.037861134	-2.301211372
PRKCH	1.331572316	8.257983575	2.625950993	0.010339552	0.06399015	-3.091639203
PRKCQ	1.436889332	6.782641443	4.548946155	1.88E-05	0.001148396	2.66664378
PRM3	-1.641862616	6.337618394	-2.449593163	0.016472071	0.08387758	-3.49716888
PROM2	-1.054545338	6.414873765	-2.186597924	0.031675354	0.119966244	-4.056600829
PROP1	-1.743724184	7.12380829	-2.226054261	0.028806277	0.11403354	-3.976214025
PRPS1	1.087154968	7.660891039	2.577823507	0.011765722	0.068892693	-3.204668887
PRR16	-1.853587559	7.573383023	-2.994128515	0.003655122	0.034523378	-2.170396912
PRRC2C	1.645312488	8.033225066	3.372262423	0.001148025	0.017448313	-1.125939627
PRSS2	-1.148451366	5.60648024	-4.499628823	2.27E-05	0.001287266	2.493478831
PSG9	-1.283618971	6.181778906	-2.145010208	0.034966624	0.126311419	-4.13995246
PSKH1	-1.380728936	6.543456521	-2.320240723	0.022860827	0.100212004	-3.779227921
PSMB10	1.610765901	9.507182204	2.156349815	0.034040938	0.124571783	-4.117365933
PSMD9	-1.465774228	7.48223134	-2.051319801	0.04348799	0.141568083	-4.322500359
PSMG1	-1.14430923	8.510775987	-3.459623966	8.68E-04	0.014494373	-0.871372704
PTBP1	1.605174869	9.697635255	2.072327201	0.041435673	0.137660213	-4.282203116
PTBP3	1.326546011	8.967688189	2.511066558	0.014038224	0.076490114	-3.35852714
PTCD3	-1.688803707	6.763849809	-2.175999855	0.032487319	0.121262237	-4.077976477
PTCH1	-1.252167629	6.583142332	-2.01110015	0.047662035	0.147760398	-4.398621744
PTGDS	2.006533435	9.272475068	2.833255796	0.005821144	0.046224431	-2.585016137
PTGER4	1.596907613	8.271073349	2.905436812	0.004734012	0.040707067	-2.401257345
PTGES3	1.159544568	8.125313281	2.173351874	0.032693007	0.121630594	-4.083302937
PTGIR	-1.817439593	6.881310709	-3.926363032	1.81E-04	0.005184209	0.566470499
PTGS2	1.956197892	8.115391178	4.499658307	2.27E-05	0.001287266	2.493582028
PTN	1.151190195	6.310227168	2.998273155	0.003610763	0.034385178	-2.15947358
PTPN3	-1.675448519	6.609699022	-3.577603143	5.91E-04	0.01133463	-0.520069938
PTPN9	-1.09943492	6.098268493	-2.565668154	0.012152976	0.070096499	-3.232937968
PTPRCAP	1.919030045	7.581533451	5.066758315	2.52E-06	2.84E-04	4.546637927
PTPRM	1.039599847	8.154329696	2.152724648	0.034334524	0.125031364	-4.124598133
PTPRQ	-1.117924423	6.309314076	-2.085208145	0.040219038	0.135620001	-4.257312568
PTPRR	-1.299286795	6.73682843	-2.023045567	0.046387905	0.146005681	-4.376154923
PTPRU	-1.030360535	6.353655786	-3.756441623	3.25E-04	0.007692026	0.028367155
PTTG1IP	1.049514008	10.06464769	2.393168792	0.019031379	0.090888175	-3.621828748
PUF60	1.185158051	8.985346742	2.045940794	0.044027351	0.142354108	-4.332759354
PUM2	1.139668848	8.100058633	2.171640386	0.032826554	0.121863667	-4.086742569
R3HDM4	1.025899721	8.255983394	2.151076108	0.034468759	0.125282429	-4.127883391
RAB11FIP1	1.065991301	7.13260807	2.990278126	0.003696783	0.034670178	-2.180534004
RAB31	1.479112992	9.753357122	2.009171896	0.047870492	0.14815639	-4.402237147
RAB39B	-1.280797918	6.237310784	-2.098233717	0.03902025	0.133510371	-4.232002354
RAB7B	1.128493622	6.720109491	3.146229331	0.002318474	0.026486634	-1.761776239
RABEP1	1.064636948	7.76357543	2.286150403	0.024874133	0.104929772	-3.851350491
RAC2	2.146434546	9.267628834	3.034420424	0.003244505	0.032201501	-2.063700133
RAI14	1.255498137	8.534122864	2.078183627	0.040878638	0.136649618	-4.270903536
RALB	1.704594628	8.489159905	2.965164563	0.003979482	0.036277758	-2.246397334
RAMP1	-1.143219717	6.294516743	-2.979231001	0.003818767	0.035439809	-2.209560796
RANGAP1	1.100928576	7.96087873	2.215466389	0.029552895	0.115586155	-3.997909783
RAP2A	1.121931747	8.169109193	2.100673042	0.038799221	0.13317963	-4.22724681
RAPGEF6	1.016019465	7.654136781	2.587066453	0.011478754	0.068002274	-3.18309772
RARRES2	1.711943873	9.021430543	2.838801896	0.005730107	0.045828735	-2.57102963
RARRES3	1.024869306	9.089661243	2.437390918	0.016997877	0.085342999	-3.524339061
RASAL3	2.109232431	8.439993389	3.626413125	5.02E-04	0.010193283	-0.372260216
RASD1	1.356589005	7.863977442	2.269214293	0.025931318	0.107258232	-3.886834164
RASIP1	1.228943837	7.9693797	2.349746538	0.021236123	0.096378151	-3.716054773
RASSF3	-1.027500595	6.104688731	-2.016973464	0.047031874	0.14681928	-4.387590248
RAX2	1.447721653	9.32336578	3.752177396	3.29E-04	0.007777653	0.015072973
RBBP5	-1.418948942	6.987743005	-2.910574074	0.004664266	0.040323404	-2.388036908
RBL2	1.148672762	7.865101819	2.290975145	0.024580006	0.104312795	-3.84119972
RBM5	1.860977848	8.986813198	2.814491776	0.006139086	0.047693603	-2.632171465
RBM6	1.468149867	8.477260644	2.540677912	0.012985485	0.072838257	-3.290701919
RBMY2FP	-1.504088065	6.31886738	-2.800054671	0.006394471	0.048789455	-2.668279117
RCC2	1.450000377	8.823751337	2.432138974	0.01722877	0.086006023	-3.535997492
RCSD1	1.478967908	6.822895039	4.262809234	5.45E-05	0.002301353	1.677640709
REC8	1.119538403	6.607864647	3.759164151	3.22E-04	0.007663232	0.036860384
REEP2	-1.627001878	6.354948637	-3.251528551	0.001677536	0.02171816	-1.469732567
REG1B	-1.171372559	6.317985054	-2.069802126	0.041677859	0.138083286	-4.287066271
RELB	1.013748524	6.567695408	3.328095769	0.001320226	0.018924573	-1.252796808
REST	-1.547122871	6.396169243	-2.5611289	0.012300517	0.070706812	-3.243465771
REXO2	1.084010443	9.484696918	2.16039879	0.033715617	0.123799632	-4.109275479
RFPL1S	-1.11461457	6.232471949	-1.992960294	0.049654139	0.151155528	-4.432509566
RGCC	1.84052348	9.742972478	2.493288958	0.014706523	0.078648652	-3.3989223
RGS1	1.988185234	8.946314662	2.834848553	0.005794864	0.046075929	-2.581001696
RGS16	1.660988399	8.01994602	5.838658096	1.06E-07	2.80E-05	7.525447879
RGS2	2.186021869	9.869523499	2.931589008	0.004388712	0.038702136	-2.333761193
RGS7	-1.025758116	5.94812854	-2.224796807	0.028894074	0.114169333	-3.978795458
RHOBTB3	-1.103485281	8.521670564	-3.568090807	6.09E-04	0.011590595	-0.548709177
RHOG	1.504449491	8.851819357	2.525525486	0.013514953	0.074769651	-3.325493026
RIC8A	1.19337447	8.255653966	2.211453585	0.029840262	0.116171013	-4.006108656
RIMS3	-1.967813171	7.618964467	-4.741744897	9.02E-06	6.77E-04	3.353826806
RMND5A	-1.128722519	6.367538274	-2.423999154	0.017592163	0.087049209	-3.554023844
RN7SK	1.707137525	7.361853525	3.2685062	0.001591251	0.021068471	-1.42195963
RNA28S5	-1.281581916	8.674232506	-2.068458826	0.041807195	0.138354285	-4.289651227
RNASE1	1.581286464	9.230489217	2.332040739	0.022198315	0.098725035	-3.754046856
RNASE13	-1.017280398	5.565114163	-3.426312472	9.66E-04	0.015558654	-0.969006777
RNASE6	1.111656786	7.620255122	2.391901855	0.019092704	0.09096218	-3.624599106
RNASEK	1.114441103	9.678597461	3.74474829	3.38E-04	0.007913927	-0.008063109
RNASET2	1.990093826	10.10252564	2.381990283	0.019578567	0.091877499	-3.646228614
RNF103	1.124653273	8.022049468	2.275710761	0.025521205	0.10637774	-3.87325039
RNF113B	-1.120775376	5.682110923	-3.707163816	3.84E-04	0.008581157	-0.124622228
RNF138	-1.034627384	7.303715084	-2.294375935	0.024374535	0.104063441	-3.834033568
RNF141	-1.0961181	7.667230701	-3.019311037	0.003393193	0.033103762	-2.103843237
RNF144A	1.217088825	7.145602583	3.096176593	0.002697478	0.028879516	-1.897990179
RNF149	1.247344009	7.805852638	2.690049802	0.00868356	0.058302579	-2.938389957
RNF170	-1.808219783	6.850718079	-4.434059071	2.90E-05	0.001530244	2.264957988
RNF212	-1.542262148	6.961413708	-2.002208459	0.048629796	0.149184614	-4.41526729
ROBO2	-1.328315465	6.316009788	-2.296438172	0.024250677	0.103758215	-3.829683498
ROBO3	1.168373023	7.175474039	3.948343895	1.68E-04	0.004946552	0.637247139
RPE65	-1.284593532	5.723730126	-3.052122388	0.003078005	0.031376383	-2.016468354
RPL12	1.640227768	10.40632687	2.176048836	0.032483525	0.121262237	-4.077877897
RPL13AP3	1.919173285	11.07923024	2.015374742	0.047202693	0.147100927	-4.390595903
RPL15	1.712338291	10.10011772	2.168302989	0.03308834	0.122378959	-4.09344294
RPL3	1.850827027	11.052678	2.110258561	0.037941133	0.131721081	-4.208511775
RPL4	1.770740855	10.20821183	2.095520675	0.03926736	0.133875372	-4.237285722
RPS10	2.062354204	11.6705025	2.37552861	0.019901212	0.092608941	-3.660287798
RPS19BP1	1.241431481	8.009380472	4.348210408	3.98E-05	0.001882828	1.968782272
RPS2	1.970630449	10.09221969	2.411678086	0.01815525	0.088492219	-3.581211086
RPS3	1.966945752	10.55123676	2.135314393	0.035775409	0.127909906	-4.159180922
RPS4Y1	2.288964771	9.057032694	2.975559645	0.003860124	0.035671245	-2.219188543
RPS4Y2	1.169840363	6.992344828	2.778358889	0.00679661	0.05057202	-2.722255542
RRAGC	-1.256079834	9.382007178	-3.106170738	0.002617476	0.028458085	-1.870927738
RRP1B	-1.33299273	7.144764655	-2.551261472	0.012626831	0.071688902	-3.266296781
RSRC1	-1.401699342	7.001903661	-3.041130937	0.003180428	0.0319513	-2.045820806
RYR2	-1.844842718	6.478171284	-4.58302355	1.66E-05	0.001046609	2.786931698
RYR3	-1.443162696	7.61446776	-2.801499903	0.006368474	0.048689135	-2.66467137
S100A16	1.039861886	8.015608969	2.514154697	0.013924958	0.076180317	-3.35148524
S100A8	1.375475466	10.1632987	3.823777557	2.58E-04	0.006628191	0.239668658
SAFB	1.274643835	8.163845346	2.658203523	0.009473509	0.061257057	-3.014913834
SAMD9L	1.260976482	7.557347229	3.46862367	8.43E-04	0.014293608	-0.844876353
SAMHD1	-1.25942727	6.234809627	-2.196004925	0.030969551	0.118338984	-4.037550581
SAMSN1	1.164340168	6.451542193	3.886743138	2.08E-04	0.005787148	0.439564765
SARM1	-1.117171021	7.490655975	-2.37698809	0.019827926	0.092518905	-3.657115177
SARNP	-1.205221708	11.15248593	-2.96566874	0.003973615	0.036241748	-2.245079417
SAT1	2.064427928	10.59127891	2.571054468	0.011979977	0.069686646	-3.220425194
SCARA5	1.119736718	7.83434947	2.238719162	0.027934968	0.112132144	-3.950142656
SCG2	1.639971114	7.23175769	4.011245791	1.34E-04	0.004280644	0.841227737
SCGB3A2	-1.176631014	6.237962206	-2.863699579	0.005337316	0.043956243	-2.507967914
SCML4	-1.092454454	5.264700922	-5.018138949	3.06E-06	3.32E-04	4.365618339
SCN9A	-1.048700693	6.470314213	-2.212368197	0.02977455	0.116093985	-4.004241093
SCOC	-1.493163462	9.382884304	-2.76880932	0.006980846	0.05143681	-2.74590471
SDCBP	1.276840825	8.810916989	3.587746998	5.71E-04	0.011075158	-0.489469242
SDF2L1	1.385510631	9.053382543	2.021855436	0.046513524	0.146133466	-4.378398682
SEC14L4	-1.196373218	6.014507365	-2.322362277	0.022740437	0.099992507	-3.77470875
SEC61A1	1.488664874	9.948480476	2.442182918	0.016789622	0.084809345	-3.513682805
SECISBP2L	1.25493752	7.514629696	2.808786158	0.006238876	0.048067823	-2.646459492
SEL1L3	1.773199195	8.419614095	3.237818644	0.001750394	0.022376398	-1.508172498
SELE	1.052934028	6.084218877	4.203541855	6.76E-05	0.002618633	1.477691201
SELL	2.200574797	6.86984439	5.196951908	1.50E-06	2.00E-04	5.035587915
SEMA4A	1.474217747	7.763022217	6.031708143	4.70E-08	1.43E-05	8.296905811
SEMA4D	1.932285764	8.142589809	3.610446396	5.30E-04	0.010584911	-0.420768688
SEMA6A	1.168929371	7.413146904	3.06747463	0.002940068	0.030483634	-1.975331379
SEPP1	1.078004082	7.226912141	2.995700457	0.003638239	0.034440759	-2.166255419
SERPINB4	-1.103840453	5.234111067	-5.344451422	8.25E-07	1.28E-04	5.596617454
SERPINE1	1.024319525	9.822582046	2.931890714	0.004384868	0.038686279	-2.332979694
SERPINE2	1.752626438	10.67500148	2.508504805	0.014132811	0.076806801	-3.364363138
SERPINF1	1.289515945	8.74598541	2.112035653	0.037783869	0.131417493	-4.205030063
SERTAD2	1.3183156	8.51952627	2.194429264	0.031086804	0.118643159	-4.040746512
SETD2	1.120014061	7.971807666	2.325722358	0.022550915	0.099662083	-3.767544011
SFRP1	1.994672015	7.809794004	3.972284783	1.54E-04	0.004700247	0.714632884
SFRP2	2.611094403	9.382663563	3.436379036	9.35E-04	0.015270813	-0.939575426
SFRP4	1.357778177	9.227848436	4.670069221	1.19E-05	8.23E-04	3.096494544
SGK223	1.290950652	6.733672966	4.083504765	1.04E-04	0.003588995	1.078146751
SGSM2	1.871061779	9.214780699	3.028570407	0.003301341	0.032509615	-2.079261392
SGTA	-1.484988281	6.859458575	-6.335147375	1.28E-08	5.61E-06	9.526720879
SH2B3	1.84867044	8.866172893	2.899933884	0.004809789	0.041159399	-2.415397979
SH3BGRL3	1.033216152	9.008143191	2.007325594	0.04807082	0.148533257	-4.405695964
SH3D19	1.042181077	8.183822108	2.611756429	0.010742966	0.065491597	-3.125158218
SH3GL2	-1.139439056	5.984822739	-2.439261017	0.016916331	0.085065085	-3.520182546
SH3GLB2	1.754176613	8.766638078	2.817935655	0.006079564	0.047459258	-2.62353586
SH3PXD2A	1.609807047	9.110376744	2.380584732	0.01964835	0.092112909	-3.649289593
SHCBP1	1.002260356	8.015385106	2.075060797	0.041174857	0.137227749	-4.276932379
SHCBP1L	-1.795488331	6.756096522	-2.119565207	0.037123791	0.130174242	-4.190249043
SHISA5	1.036048904	9.371668096	2.114981535	0.037524417	0.130856445	-4.199252682
SIGLEC15	-1.309981279	6.473352216	-2.200965077	0.030602959	0.117388952	-4.027476621
SIGLEC16	-1.267658083	6.342018723	-3.160287482	0.002221323	0.025734413	-1.723214058
SIK1	2.673407258	8.256881213	4.646655631	1.30E-05	8.68E-04	3.012906235
SIK3	1.448612634	8.468715386	3.568542307	6.08E-04	0.011585042	-0.54735106
SIN3A	1.211236771	7.897248289	2.566153207	0.012137305	0.070070239	-3.231812064
SIRPB2	-1.096922227	6.167965028	-2.061309288	0.042501406	0.139553196	-4.30338402
SIRT4	-1.052391507	5.640680442	-4.863479718	5.63E-06	4.88E-04	3.795741714
SIT1	-1.096511359	6.462760314	-2.684924028	0.008806515	0.05874544	-2.950757873
SIX3	-2.152149106	6.688472153	-2.750897036	0.007338793	0.052879023	-2.790083562
SKA1	-1.260772432	6.580062243	-2.337326437	0.021907106	0.098170704	-3.742731241
SKAP2	1.060789813	7.536072586	2.623528353	0.010407417	0.064200012	-3.097370787
SLAMF1	1.001273176	5.932872982	3.476763056	8.21E-04	0.014060744	-0.82086959
SLC12A8	1.297694555	6.647455207	4.152496747	8.13E-05	0.003030567	1.306889317
SLC12A9	1.333231973	8.214557035	2.751136152	0.007333906	0.052879023	-2.789495358
SLC15A3	1.654723665	8.975955368	2.577877977	0.011764012	0.068892693	-3.204541955
SLC1A1	-1.295287312	6.180549448	-2.711478559	0.008186281	0.056426546	-2.88647316
SLC20A1	1.659353355	8.845205844	2.575001931	0.011854607	0.069253965	-3.211240919
SLC22A5	-1.631026352	7.683123133	-2.61702226	0.010591675	0.064976249	-3.112741255
SLC22A8	-1.491921145	6.095995193	-2.56326659	0.012230835	0.070377519	-3.238509828
SLC25A21	-1.427165738	6.341185851	-2.231933317	0.028398893	0.113239858	-3.964127857
SLC25A39	1.470761041	8.998902989	2.234617544	0.028214579	0.11282848	-3.958600297
SLC2A3	2.564887021	9.970601645	3.289829547	0.001488771	0.02020689	-1.361691726
SLC30A8	-1.349690958	6.337345607	-2.049558359	0.043663983	0.141774845	-4.325862494
SLC31A2	1.083874453	7.643521035	2.233766399	0.02827291	0.113037832	-3.960353671
SLC35A5	1.005355645	8.384357777	2.093375684	0.039463688	0.134149576	-4.241458547
SLC35D2	-1.687105501	8.381206863	-3.226723867	0.001811512	0.022757649	-1.539189538
SLC38A4	-1.080203691	6.238671304	-2.12041498	0.037049927	0.130059966	-4.18857794
SLC40A1	1.22804138	8.210524364	2.543912095	0.012874924	0.072513012	-3.283253169
SLC46A3	1.333882563	7.809687386	3.557086227	6.32E-04	0.011874237	-0.58177293
SLC52A1	-1.406513426	6.347209481	-2.289915711	0.024644327	0.104405625	-3.843430264
SLC5A7	-1.056288867	5.704528394	-2.593692424	0.011276946	0.067297704	-3.167594076
SLC6A12	-1.227913315	6.484900396	-3.176566298	0.002113579	0.024938654	-1.67839486
SLC6A14	-1.48126765	6.299985058	-2.291041632	0.024575974	0.104312795	-3.841059707
SLC7A5	1.610038131	7.594257876	3.092580585	0.002726817	0.029096865	-1.907710919
SLC9A1	1.013744472	8.158841599	2.097126512	0.039120934	0.1336573	-4.234159257
SLC9A5	-1.139681242	6.435724087	-2.434479207	0.017125541	0.085762801	-3.530805235
SLC9B2	-1.045518703	6.379591414	-2.045230243	0.044099027	0.142477837	-4.334112729
SLCO2A1	1.426558019	8.672795699	2.276305623	0.02548394	0.106310155	-3.872004867
SLCO2B1	1.20385292	9.014261852	2.567424559	0.012096317	0.069956015	-3.228860152
SLCO4C1	-1.356576668	6.213800051	-2.410932145	0.018189851	0.088592353	-3.582853226
SLIT3	1.123325258	7.651882532	2.522911831	0.013608222	0.075055616	-3.331476327
SLITRK4	-1.349318675	7.09055932	-2.33710446	0.021919267	0.098170704	-3.743206898
SMAD3	1.204557832	7.66796153	2.687657408	0.008740752	0.058541052	-2.94416497
SMAP2	1.669512762	8.649089432	3.186207557	0.002052089	0.024550415	-1.651766788
SMDT1	-1.148859225	6.71211141	-2.535756733	0.013155359	0.07349185	-3.30202065
SMIM8	-1.046582145	6.045625754	-3.228838994	0.001799708	0.022703891	-1.53328266
SMU1	-1.002289086	6.962075471	-3.874032992	2.17E-04	0.005948232	0.39903631
SMYD4	-1.302846461	7.455493402	-5.522250532	3.98E-07	7.45E-05	6.282268518
SNAR-A1	1.445499843	7.233742612	2.661127864	0.009398338	0.061000472	-3.007918512
SNCG	-1.55838857	7.396020559	-3.992670683	1.43E-04	0.004475347	0.780770886
SND1	1.152497951	8.371002251	2.001076385	0.048754208	0.149423863	-4.417381798
SNHG3	-1.363491339	6.34262429	-2.376105272	0.019872227	0.092572257	-3.659034451
SNN	-1.026878125	7.537143883	-2.122921138	0.03683283	0.129677342	-4.18364603
SNORA66	-1.001159143	6.097831053	-2.488760884	0.014881245	0.079055832	-3.409172161
SNORA70	1.602427338	7.646273793	4.863953791	5.61E-06	4.88E-04	3.797474335
SNORD13	1.202178884	7.852025404	2.632149963	0.010167723	0.063534583	-3.076953262
SNORD21	-1.158787904	6.255333665	-2.791533492	0.00654974	0.049602078	-2.689519695
SNRK	1.167346261	8.363413735	2.46633962	0.015774152	0.081822195	-3.459691207
SNRNP70	1.179535068	8.986403936	3.326842627	0.001325449	0.018927694	-1.256377876
SNX30	1.206401915	6.674921363	3.857496471	2.30E-04	0.006205699	0.346440912
SOCS3	1.647815398	7.561451401	4.574922765	1.71E-05	0.001072063	2.758290654
SP110	1.137795396	7.33034697	2.908024584	0.00469876	0.040492005	-2.394600214
SPATA20	1.076623648	8.246171446	2.850931263	0.005535548	0.044957306	-2.540363689
SPATA45	-1.434002254	6.346401479	-2.180567789	0.032135148	0.120776468	-4.068774505
SPATS1	-1.026196009	5.967110282	-2.504604981	0.014277904	0.077276955	-3.373237704
SPCS1	1.505442997	9.35984801	2.19862317	0.030775567	0.117788189	-4.032235484
SPIB	1.126963592	6.089877832	4.210466114	6.59E-05	0.002588968	1.500961398
SPIN1	-1.360765186	7.440780609	-2.60716381	0.01087651	0.065972988	-3.135970607
SPIN3	-1.06624939	7.061195149	-3.00265821	0.003564374	0.034070588	-2.147903596
SPINK1	-1.309702036	5.730880364	-4.773986107	7.96E-06	6.18E-04	3.470279313
SPOCK2	1.994694678	8.295628119	3.829369441	2.53E-04	0.006564332	0.2573315
SPON1	1.877439653	8.11075684	3.126954343	0.002458129	0.027220803	-1.81443212
SPP1	1.822606065	10.24082598	2.098362925	0.039008515	0.133510371	-4.231750581
SPRY1	1.054983279	8.076395211	3.39059448	0.001082956	0.01678315	-1.072920114
SPTBN1	1.073546352	6.633045725	3.607642324	5.35E-04	0.010609278	-0.429272021
SRD5A2	-1.792293547	6.740152869	-2.548890432	0.012706395	0.072014331	-3.271771735
SRL	-1.340280614	7.326382866	-2.232853874	0.028335564	0.113113998	-3.962232835
SRPRA	1.626555795	7.767140656	3.657903178	4.52E-04	0.009493734	-0.276146441
SRRM2	1.913875605	9.727791323	2.519667656	0.013724796	0.075500356	-3.338895734
SRRT	1.569248598	9.363287543	2.38861802	0.019252474	0.091321257	-3.631773837
SRSF12	-1.224599255	5.940648877	-2.846491314	0.005606051	0.045219112	-2.551601246
SRSF2	1.63897833	9.498590467	2.201056187	0.030596261	0.117388952	-4.027291391
SRSF4	1.56097452	9.150553226	2.3343328	0.022071618	0.098537919	-3.749142749
SRSF5	1.666533244	9.653339385	2.184783541	0.031813092	0.12027397	-4.060266844
SRSF6	1.500849331	10.30427759	2.624229712	0.010387729	0.064162296	-3.095711938
SRSF9	1.049794167	9.88827165	2.303653725	0.023821675	0.102642754	-3.814436213
SRY	-1.131754826	6.130373808	-2.100273178	0.038835379	0.133235439	-4.228026695
SS18L2	1.412883353	9.202117499	2.067006491	0.041947418	0.13848205	-4.292444312
SSC4D	-1.035594733	6.037187187	-2.289905263	0.024644962	0.104405625	-3.843452256
SSH1	-1.170494828	6.91679794	-2.181354881	0.032074804	0.12063623	-4.067187205
SSH2	1.352162392	7.65539036	3.798015747	2.82E-04	0.006982814	0.158523585
SSR4	1.695364793	10.1528348	2.005575144	0.048261411	0.148781753	-4.408972566
STAC	-1.32429854	6.38830694	-2.682931698	0.008854732	0.058949442	-2.955559856
STAC2	-1.116385618	5.274827327	-9.063435654	6.26E-14	5.92E-10	21.06026678
STAMBPL1	1.115970445	7.096315834	3.309737888	0.001398713	0.019493892	-1.305156377
STAT3	1.085332604	8.288996955	2.052967307	0.043323934	0.141228555	-4.319353355
STAT4	1.296276673	6.994433178	3.938623452	1.73E-04	0.005015082	0.605915672
STAT6	1.086498291	7.810982545	2.701996222	0.008403037	0.057252694	-2.909488692
STC1	1.365190162	7.51587119	2.768419198	0.006988469	0.051472916	-2.746869415
STIP1	1.247842208	8.465168281	3.138454444	0.002373891	0.026665448	-1.783046022
STK10	1.289227378	6.80672939	3.846357378	2.39E-04	0.006396562	0.311098176
STK38	1.461281365	7.926521066	2.971903007	0.003901727	0.035908037	-2.228768312
STK38L	-1.194197586	6.835911787	-4.960012052	3.85E-06	3.87E-04	4.150359707
STK4	1.633669382	9.148005236	2.621090671	0.010476111	0.064497505	-3.10313349
STMN2	1.0203461	6.174603027	2.85297086	0.005503435	0.044792703	-2.53519669
STOML1	-1.050150696	6.946173566	-3.161941246	0.002210148	0.025636363	-1.71866898
STON1	-2.034664406	7.926165712	-2.333403328	0.022122919	0.098621837	-3.751131958
STRADB	1.060946519	7.21678996	4.408105014	3.19E-05	0.001616571	2.175052183
STRAP	1.283105112	8.87686061	2.813516166	0.006156045	0.047747985	-2.634616266
SULF1	1.575460697	9.491293904	2.146716121	0.034825981	0.125975766	-4.136561335
SUMF2	1.00419734	7.957444435	2.170095509	0.032947509	0.122035121	-4.089845298
SUMO3	1.578764989	9.267704455	2.247621048	0.027336475	0.110604516	-3.931739862
SUN1	1.096723016	7.913881206	2.161812092	0.033602703	0.123556262	-4.10644832
SUPT16H	1.223291352	8.530954026	2.097441333	0.039092283	0.133647336	-4.233546071
SUPT5H	1.057624055	8.012294295	2.155640816	0.034098184	0.124615833	-4.118781234
SURF2	-1.256203744	7.420702293	-2.124790956	0.036671576	0.129438743	-4.179963005
SV2A	-1.689748184	6.939553653	-2.971336849	0.003908206	0.035908037	-2.230250712
SWAP70	1.030555177	8.122665202	2.056682406	0.042955944	0.140343534	-4.312248589
SWI5	-1.057785924	9.394982613	-2.493116185	0.014713156	0.078648652	-3.399313684
SYK	1.209210941	7.908639119	2.305468421	0.023714843	0.102415836	-3.810594986
SYNGR2	-1.0416807	5.672161062	-2.9272758	0.004444012	0.038989758	-2.344926529
SYTL5	-1.443588453	6.591123555	-2.149005032	0.034638047	0.125622134	-4.132007528
TAAR8	-1.020158891	6.22038747	-2.175947455	0.032491379	0.121262237	-4.078081936
TAF1	-1.023885194	6.151933082	-2.629359127	0.010244759	0.06373632	-3.083568598
TAP1	1.447573367	8.987382961	2.146018196	0.034883462	0.126147476	-4.137949006
TAS2R39	-1.456813513	6.524729625	-2.062381065	0.042396709	0.139383511	-4.301328071
TBC1D10C	1.874938729	7.928872853	4.711106563	1.02E-05	7.31E-04	3.243563699
TBC1D14	1.230143347	7.972599587	2.473118399	0.015499259	0.080862164	-3.444458598
TBC1D2B	1.318830403	8.159839367	2.785384465	0.006663922	0.049957588	-2.704814377
TBC1D9	1.115359256	7.485192561	2.59935817	0.011106934	0.066644984	-3.154310758
TBXA2R	-1.58115638	6.283704356	-3.634103025	4.90E-04	0.01004369	-0.348843393
TC2N	-2.089151608	7.641695723	-3.647272432	4.69E-04	0.009760369	-0.3086592
TCAP	-1.196171207	6.063077299	-2.604050755	0.010967884	0.066358333	-3.143290583
TCEAL2	-1.053570576	6.954952217	-2.107890059	0.038151616	0.132112198	-4.213148123
TCF4	1.457098188	8.421786675	2.696211498	0.008537825	0.057735136	-2.923496587
TCFL5	-1.326586971	8.61202543	-2.453731538	0.016297078	0.08332749	-3.48792775
TCHHL1	-1.619043741	6.463850224	-2.229694294	0.028553445	0.113535221	-3.96873415
TCP11L2	-1.202008668	6.034800214	-2.707351898	0.008279978	0.056782569	-2.896497592
TECTB	-1.470331242	6.333329976	-2.186524261	0.031680936	0.119966244	-4.05674972
TEK	1.011019691	7.782489989	2.109086643	0.038045153	0.131888467	-4.210806387
TENM3	1.160684439	6.224455287	3.438068997	9.30E-04	0.015227503	-0.934628307
TERF2IP	1.597084286	8.482361251	3.032673308	0.003261384	0.032252754	-2.068350002
TGFBI	1.818457396	10.21433739	2.129451633	0.036272301	0.12875673	-4.170770194
TGOLN2	1.164268207	9.264732792	4.018377684	1.31E-04	0.004206836	0.864488895
THAP12	1.366627895	8.469677227	2.33698204	0.021925977	0.098170704	-3.743469205
THBS1	1.83086986	10.07383812	3.657470432	4.53E-04	0.009496928	-0.277471242
THBS4	1.045043674	9.430750455	2.371422821	0.020108671	0.093139304	-3.669203939
THRB	-1.637303539	6.607072328	-2.236441717	0.028089922	0.112501017	-3.954840489
THY1	2.062877686	9.752595228	4.864380051	5.61E-06	4.88E-04	3.799032287
TIMD4	1.47926326	6.15457568	3.33033233	0.001310952	0.018834473	-1.246402937
TIMM50	-1.814381791	6.41388583	-2.604234074	0.010962484	0.066346893	-3.142859734
TIMP1	1.546734928	11.8248309	2.11439757	0.037575725	0.130957463	-4.200398509
TIMP3	2.346195313	9.612896767	3.0521431	0.003077815	0.031376383	-2.016412966
TIMP4	-1.284491259	6.483084927	-3.173242316	0.002135175	0.025089964	-1.687560933
TJP1	1.365159481	7.667978543	3.201260875	0.001959416	0.023839563	-1.610067349
TLCD1	-1.072519362	6.100188024	-2.374264737	0.01996487	0.092745894	-3.663033849
TLN1	1.096339145	8.637054901	2.312432181	0.023308802	0.101403479	-3.795830093
TM9SF4	1.062446967	7.996394591	2.119797008	0.03710363	0.130151823	-4.18979326
TMBIM6	1.928663265	10.15187634	2.284223732	0.024992452	0.105194188	-3.855398786
TMED2	-1.012357227	11.10514158	-2.546576645	0.012784473	0.072218714	-3.277110334
TMEM108	-1.088341005	6.379128403	-2.333308176	0.022128176	0.098621837	-3.751335558
TMEM11	-1.663366548	7.101571616	-3.150714582	0.002287055	0.026206882	-1.749487411
TMEM119	1.915828435	9.439303565	5.626347408	2.59E-07	5.38E-05	6.688160041
TMEM123	1.247204516	8.874206451	2.578687922	0.011738612	0.068836203	-3.202654274
TMEM125	-1.234438596	6.367714509	-2.146702949	0.034827065	0.125975766	-4.13658753
TMEM131	1.344247669	8.617674746	2.281128308	0.025183585	0.105669339	-3.861896599
TMEM158	1.069984675	7.880183217	2.059614816	0.042667385	0.139811481	-4.306632504
TMEM161A	-1.002843516	6.260565361	-2.3039273	0.023805542	0.102620015	-3.813857296
TMEM173	1.688237178	8.665915008	2.791474776	0.006550822	0.049602078	-2.689665872
TMEM175	1.25564913	8.094863412	2.511453269	0.014023995	0.076490114	-3.357645724
TMEM176A	1.485702075	7.672366104	3.287633565	0.001499032	0.020302431	-1.367912085
TMEM184B	1.117546047	7.718525775	2.418139149	0.017857998	0.087835893	-3.566969187
TMEM200A	1.189439825	7.070402121	3.127332071	0.002455318	0.027213709	-1.813402641
TMEM204	-1.058645172	8.904331842	-2.405997864	0.018420216	0.089163087	-3.593704706
TMEM214	1.028915523	7.092226693	2.64367027	0.009855256	0.062354943	-3.049583711
TMEM252	-1.718231403	6.04199964	-3.20952057	0.001910244	0.023530817	-1.587123044
TMEM38A	-1.138728631	6.291960522	-2.544490498	0.01285524	0.072452479	-3.281920186
TMEM51	1.155504607	7.990197439	2.293526274	0.024425728	0.104175788	-3.835824845
TMEM56	-1.19808063	5.770853651	-2.983317708	0.003773213	0.035194939	-2.198832739
TMEM61	-1.172265432	6.334103434	-2.640626108	0.009936965	0.062646945	-3.056825633
TMEM87A	1.386795285	9.47576339	2.079408807	0.040762926	0.136405597	-4.268536024
TMEM91	1.045851971	7.735648977	2.16437105	0.033399095	0.123231155	-4.101325232
TMEM9B	1.093707122	8.495820581	2.227976059	0.028672548	0.11386395	-3.972266277
TMOD1	-1.429390843	8.202531061	-3.558078004	6.30E-04	0.011874237	-0.578796099
TNFAIP2	1.511721798	6.735494959	4.3235152	4.36E-05	0.001962673	1.884231506
TNFAIP3	2.386264585	8.040348683	4.638222372	1.34E-05	8.90E-04	2.982856503
TNFAIP8L1	-1.446821917	7.456500805	-2.769477209	0.006967813	0.051409001	-2.74425288
TNFRSF14	1.741231584	9.345286798	2.440511745	0.016861989	0.084916762	-3.517401132
TNFSF13B	1.362534506	8.049347331	2.888156577	0.004975736	0.042017076	-2.4455891
TNIP1	1.048498229	7.813864877	2.132028285	0.036053186	0.128372427	-4.165680262
TNPO2	1.241806883	8.663160241	2.098700665	0.038977856	0.133482036	-4.231092405
TNS3	1.492084405	9.5753268	2.281962371	0.025131958	0.105499539	-3.86014652
TOLLIP	-1.012693123	7.509811116	-2.714759699	0.008112473	0.056186863	-2.878493644
TOMM5	-1.085463713	9.386936699	-2.920195613	0.004536183	0.039576841	-2.363226015
TOP2B	1.544654117	8.652271875	2.633085958	0.010142004	0.063473975	-3.074733285
TP53INP1	1.77309253	8.08385553	3.366620758	0.001168779	0.01756606	-1.142213307
TP53INP2	1.575725667	7.298496982	3.941098914	1.72E-04	0.005007975	0.613889846
TPPP2	-1.031047224	5.733494995	-2.607853236	0.010856368	0.065884355	-3.134348512
TPRKB	-1.322393737	6.753316738	-4.414769992	3.11E-05	0.001595144	2.198109954
TPT1	1.953392775	11.07617343	2.03118822	0.045536226	0.1448219	-4.360771668
TRA2A	1.145162788	7.136182384	3.504741541	7.50E-04	0.013247848	-0.738035805
TRABD	1.910713561	9.313302136	2.662081139	0.009373951	0.060969038	-3.005636797
TRAF3IP3	1.339716797	6.573515682	3.471259165	8.36E-04	0.014223303	-0.837107575
TRANK1	1.631600617	6.957060834	4.661789017	1.23E-05	8.42E-04	3.066906761
TREML1	-1.010590983	6.305117908	-2.586613737	0.01149266	0.068002274	-3.184155781
TRIB1	1.966336605	9.248547698	2.811074516	0.006198676	0.047847449	-2.640731818
TRIB2	1.0582909	7.800470609	3.062828956	0.00298119	0.030783924	-1.987796738
TRIM15	-1.304057946	6.033331986	-2.492764338	0.014726671	0.078648652	-3.400110656
TRIM21	1.03834568	6.951850674	2.961683582	0.004020208	0.036525746	-2.255491746
TRIM22	1.792682506	7.665142934	3.889863682	2.05E-04	0.00573736	0.449528801
TRIM25	1.006138501	7.13489003	2.967956603	0.003947093	0.036022998	-2.239096702
TRIM26	1.31645728	7.59321789	3.420219506	9.85E-04	0.01579746	-0.98678973
TRIM28	1.032366775	7.425021614	2.459151443	0.016070413	0.082678448	-3.475804725
TRMU	-1.424227259	6.536564196	-4.557970149	1.82E-05	0.001123546	2.698446987
TRPC1	-1.11198716	7.295605491	-4.914982199	4.60E-06	4.28E-04	3.98448835
TRPC4	-1.109785159	6.52493095	-2.133556609	0.035923763	0.128177126	-4.162658615
TRRAP	1.172191184	8.347873244	2.277118564	0.02543309	0.106191137	-3.870302268
TSEN15	-1.631335804	9.236214916	-2.573713405	0.011895399	0.069372351	-3.214240143
TSFM	-1.133201997	7.522721418	-2.769137126	0.006974447	0.051413621	-2.745094017
TSHZ2	1.587206616	7.955135897	4.435507941	2.88E-05	0.001526266	2.269986157
TSPAN18	-1.109783044	7.328996216	-2.594804321	0.011243397	0.067144314	-3.164989159
TSPAN2	-1.295040601	6.086921287	-6.547265635	5.08E-09	3.00E-06	10.39734925
TSPAN31	1.167443135	8.472827348	2.634503495	0.010103167	0.06332915	-3.071369942
TSPAN33	1.142063801	7.635715522	2.568184066	0.012071891	0.069921071	-3.227096087
TSSK2	-1.134322283	5.88790674	-2.857323667	0.005435473	0.044449062	-2.524159528
TTC9B	-1.161010261	6.014922466	-2.21583238	0.029526806	0.115582528	-3.997161347
TTLL12	-1.082159109	8.279061043	-2.043825953	0.044240979	0.142692628	-4.336786215
TTLL7	-1.053918933	6.18634895	-4.206638806	6.68E-05	0.002600082	1.488096088
TTTY4C	-1.191503406	5.866215733	-2.806935749	0.006271558	0.048221368	-2.651088217
TTYH3	1.507283228	7.999959054	3.005141942	0.003538345	0.033924689	-2.141344322
TUBA1B	1.838697826	11.2770433	2.466925701	0.015750214	0.081739676	-3.458375635
TUBA1C	1.88776512	10.04822072	2.273917919	0.02563381	0.106612065	-3.877002526
TUBA3FP	1.110112626	8.236689368	2.132422901	0.03601973	0.128350029	-4.164900252
TUBA4A	1.077617872	7.875050892	1.995841753	0.049333024	0.150490399	-4.427145102
TUBB3	1.319657822	6.889028269	3.347245736	0.001242776	0.018243137	-1.197946904
TUBGCP3	-1.355748441	6.098277514	-2.779978997	0.006765799	0.050402271	-2.718236785
TXNDC12	1.298726724	8.369141226	2.272183523	0.02574316	0.106878773	-3.880629879
TXNDC5	1.223864746	7.683105699	2.523866375	0.013574092	0.074958448	-3.329291751
TXNL4B	-1.053553953	6.33359883	-3.009621234	0.003491847	0.033666677	-2.129504136
TYK2	1.841971126	9.078063296	2.891713145	0.004925075	0.041701023	-2.436482267
TYMP	1.380276862	8.224964585	2.496523508	0.014582843	0.078314475	-3.391590771
U2SURP	1.100783216	6.881139896	3.998030477	1.41E-04	0.004429446	0.798196639
UBA7	1.685996464	8.259076442	3.143164856	0.002340171	0.026500597	-1.770164595
UBD	1.064259426	7.194964532	2.818617543	0.006067842	0.047406896	-2.62182499
UBE2A	1.081212722	8.057283853	2.096517662	0.039176395	0.133672777	-4.235344902
UBE2T	-1.142867928	7.140580806	-2.173094504	0.032713059	0.121634631	-4.083820335
UBP1	1.241813724	8.553479911	2.356562448	0.020875704	0.095272886	-3.701363131
UBR4	1.909838673	8.419488815	4.760920721	8.38E-06	6.36E-04	3.423036558
UBTD2	-1.184708771	6.730141829	-2.398595074	0.018770706	0.090121316	-3.609949009
UBXN4	1.166532762	8.716635107	2.002145634	0.048636693	0.149184614	-4.415384664
UCP2	2.411328555	8.003357054	4.386720435	3.45E-05	0.00171442	2.101211848
UFC1	1.1503054	8.624556152	2.05235445	0.043384899	0.141378539	-4.320524275
UGT1A3	-1.609136079	7.229078238	-2.08242721	0.040479059	0.136022473	-4.262697999
UGT2B7	-1.361794729	6.314066303	-2.749929188	0.007358603	0.052961214	-2.79246395
UPB1	-1.117445888	5.605997846	-3.432594363	9.47E-04	0.015386597	-0.950648027
UROS	1.169148894	8.118222557	2.210553428	0.02990506	0.116268758	-4.007946036
USP13	-1.325962002	7.366100955	-3.346023226	0.001247589	0.018299592	-1.201455486
USP27X	-1.240231994	6.462918675	-2.08610084	0.040135876	0.13538787	-4.255582454
USP34	1.193049831	7.16342786	3.574251709	5.97E-04	0.011392246	-0.53016649
USP49	1.592987878	9.516111783	2.175123146	0.032555294	0.121440566	-4.079740629
UTP4	1.003798341	7.991581668	2.001776833	0.048677199	0.149236224	-4.416073617
VASH1	1.202547492	8.02377822	6.181412149	2.48E-08	8.83E-06	8.901176171
VAT1L	-1.203728385	7.205738452	-2.205636482	0.030261185	0.117003727	-4.017970758
VAX2	-1.585456359	6.675975148	-2.285583139	0.024908918	0.105006224	-3.852542727
VCAM1	1.540711469	7.825193992	3.187436575	0.002044372	0.02449229	-1.64836792
VEGFC	1.188966313	7.027380993	3.231177284	0.001786743	0.022648311	-1.526749122
VMP1	1.819425146	9.119838244	2.794484206	0.006495587	0.049352277	-2.682170493
VPREB3	1.939490851	6.736222819	3.938494059	1.73E-04	0.005015082	0.605498949
VPS37B	1.254738046	7.732816732	3.209844879	0.001908337	0.023530817	-1.586221235
VPS39	1.029334044	6.82048134	3.530784925	6.89E-04	0.0125199	-0.66049848
VSIG10L	-1.266640913	6.68853156	-2.102681543	0.038618044	0.13294817	-4.223327469
VWF	1.980516819	10.36617247	2.22851646	0.028635042	0.1137464	-3.971155648
WAS	2.297223188	8.852493882	3.677941541	4.23E-04	0.009013266	-0.214680628
WASH1	1.661943707	9.776312286	2.574934949	0.011856724	0.069253965	-3.211396859
WDR3	-1.55296726	6.158303374	-2.989019648	0.003710495	0.034781522	-2.183845012
WDR37	1.155701461	7.191832843	3.564321464	6.17E-04	0.01168817	-0.56004259
WDR45B	1.465944674	6.990346156	4.011933514	1.34E-04	0.004280644	0.843469614
WDR54	1.227387837	7.980311957	3.180151459	0.002090516	0.02471881	-1.668500295
WDR55	-1.717733305	7.756902975	-3.55353044	6.39E-04	0.01197796	-0.592440763
WDR59	1.248885452	8.030682045	2.433908532	0.017150663	0.085830487	-3.532071782
WDR82	-1.613156843	9.377087797	-6.990271658	7.22E-10	8.03E-07	12.23935047
WFDC1	-1.812427733	7.478651714	-3.771283391	3.09E-04	0.007463317	0.074719208
WFDC13	-1.398503321	6.484257754	-2.067337412	0.041915432	0.138457406	-4.291808049
WWC3	1.523404764	7.451519521	3.745391567	3.37E-04	0.007906494	-0.006061038
XBP1	1.994586384	9.96997767	2.971750739	0.003903469	0.035908037	-2.229167026
XIAP	-1.955392122	7.173436428	-2.381150927	0.019620213	0.092026636	-3.648056732
XPA	-1.829800993	7.418346945	-4.426527704	2.98E-05	0.001547839	2.238836773
XPC	1.152663695	8.095538015	2.239929791	0.027852904	0.111902861	-3.947643702
XPNPEP1	1.264221208	8.597366857	2.181425817	0.032069371	0.12063623	-4.067044127
XPO6	1.289993971	7.868412064	2.648448845	0.009728222	0.062043856	-3.038201653
XRCC6	1.071826091	8.489418686	2.207568316	0.030120826	0.116817911	-4.014034463
XRN1	1.08497729	8.227318879	2.95326027	0.004120357	0.037187748	-2.277463255
YKT6	-1.117099722	6.336786057	-2.14851433	0.034678262	0.125726156	-4.132984147
YPEL5	1.467300725	8.925262567	2.229788066	0.028546957	0.113533302	-3.968541315
YRDC	1.149795944	8.512265962	2.01867633	0.046850511	0.146631784	-4.384386439
YWHAZ	1.117853333	7.543794246	2.66856404	0.009209624	0.060334845	-2.990101577
ZBED3	-1.111244404	6.604123885	-2.433304044	0.017177309	0.085941089	-3.533413097
ZBTB16	-1.172923042	6.479083751	-3.724299453	3.62E-04	0.008275866	-0.071581604
ZBTB9	-1.237836134	7.413163811	-4.112592446	9.38E-05	0.003347144	1.174288042
ZC3H10	-1.199418922	7.687252489	-3.458713775	8.70E-04	0.014511387	-0.874049624
ZC3H12A	2.119581428	7.232422905	5.287934266	1.04E-06	1.49E-04	5.3807866
ZC3H18	-1.179998181	7.640303105	-2.200047907	0.030670457	0.11755247	-4.029340885
ZC3H3	1.179794808	7.522298978	2.736079157	0.007647495	0.054226422	-2.826452098
ZDHHC18	1.132544749	6.518532414	3.990975156	1.44E-04	0.004488501	0.775261591
ZDHHC7	1.228535504	8.552004814	2.087138065	0.040039437	0.13529383	-4.253571398
ZER1	-1.025767402	7.745762842	-2.431799592	0.017243786	0.086023288	-3.536750121
ZFP14	-1.072531391	5.988517473	-5.305646729	9.66E-07	1.44E-04	5.448314499
ZFP36L1	1.737696641	9.151535054	2.514423353	0.013915143	0.076170703	-3.350872274
ZFP36L2	1.605201874	7.780995627	3.820766544	2.61E-04	0.006651487	0.230165184
ZFP42	1.002930698	6.239858454	2.74141216	0.007535052	0.053679438	-2.813381571
ZFR	-1.019944969	9.800647192	-2.775319305	0.006854763	0.050784875	-2.729790205
ZGRF1	-1.197399033	6.197691594	-1.996756625	0.049231441	0.150335682	-4.425440404
ZMIZ1	1.349427562	9.007832101	2.057741026	0.042851579	0.140160984	-4.310221972
ZNF106	1.182188845	8.090679022	2.568412845	0.012064542	0.069921071	-3.226564629
ZNF132	-1.236499289	6.228109252	-2.659771332	0.00943314	0.061121448	-3.011164272
ZNF175	-1.016228115	7.39266875	-2.891129194	0.00493336	0.041752477	-2.437978133
ZNF181	-1.299897708	6.581022024	-3.197025647	0.001985086	0.024089873	-1.621814663
ZNF200	-1.231757973	6.697384181	-2.559453416	0.012355383	0.070874765	-3.247347712
ZNF223	1.861189187	9.013943121	2.806690352	0.006275904	0.048234868	-2.65170188
ZNF230	-1.201422103	5.951392429	-3.911577717	1.91E-04	0.005414586	0.519011189
ZNF257	-1.384961306	6.02733174	-2.930287189	0.004405335	0.03878419	-2.337132518
ZNF286A	-1.158138938	6.157098511	-2.219690081	0.029253046	0.114986975	-3.989265878
ZNF296	1.270451177	6.526006916	3.777116222	3.03E-04	0.007363679	0.092970088
ZNF385D	-1.03184528	7.648805523	-3.646626291	4.70E-04	0.009760369	-0.310633186
ZNF404	-1.459832867	6.676447793	-2.151080259	0.03446842	0.125282429	-4.127875122
ZNF410	1.05143254	7.608898186	2.448591442	0.016514682	0.084004058	-3.499403746
ZNF462	-1.80025178	7.889562421	-5.381864662	7.09E-07	1.14E-04	5.740066818
ZNF486	2.159525119	10.91847143	2.39145278	0.019114483	0.090995852	-3.625580775
ZNF497	-1.080878929	6.090035788	-2.028552225	0.045810456	0.145095427	-4.365757724
ZNF507	-1.793767455	6.538865641	-3.447493447	9.02E-04	0.01494067	-0.907006822
ZNF512	1.00743507	7.405920381	2.206078813	0.030228997	0.116927095	-4.017069736
ZNF549	1.015440003	7.990212311	2.060081762	0.04262159	0.13973364	-4.305737557
ZNF558	-1.042247205	7.281364108	-3.712625294	3.77E-04	0.008505936	-0.107735603
ZNF573	-1.51346466	8.312787492	-2.576926021	0.011793929	0.068972414	-3.206759975
ZNF574	-1.946184959	7.353124439	-2.064501713	0.042190207	0.138994642	-4.297257292
ZNF575	-1.49504814	5.361054091	-7.4374692	9.83E-11	1.86E-07	14.12360667
ZNF584	-2.077641299	7.115461141	-2.868926463	0.005258068	0.04362189	-2.494672482
ZNF700	1.003719648	7.129919559	3.035443977	0.003234655	0.032171286	-2.060975013
ZNF716	-1.248169483	6.128135766	-2.41028364	0.01821998	0.088647752	-3.584280511
ZNF766	-1.023796765	7.128915363	-4.364408474	3.75E-05	0.001814359	2.024398997
ZNF786	1.564531592	9.00268316	2.356325335	0.02088815	0.095272886	-3.701874845
ZNF791	-1.618788053	8.17424616	-3.728146775	3.57E-04	0.008229207	-0.05964944
ZNF805	-1.154169846	7.310001388	-3.152722574	0.002273119	0.026094633	-1.743981469
ZNRF2	-1.236057306	5.83139951	-3.765816386	3.14E-04	0.007543517	0.057630639
ZNRF2P1	-1.404640846	6.577990959	-2.291183385	0.024567381	0.104312795	-3.840761182
ZP2	-1.121386235	5.878070788	-2.387267897	0.019318507	0.091347779	-3.634721203
ZRSR2	1.092319315	7.996851745	2.125472231	0.036612975	0.129356899	-4.178620363
ZSCAN29	-1.23087785	6.623081193	-2.556954411	0.012437626	0.071192964	-3.253133686
ZZEF1	1.031945095	7.578557975	2.680179566	0.008921733	0.059291107	-2.962188272
