# Supplementary material for: Identification LEF1 as a Potential Novel Biomarker for Abdominal Aortic Aneurysms Based on Comprehensive Bioinformatics Analysis
Source: J Cell Mol Med. 2025 Nov 9;29(21):e70921. doi: 10.1111/jcmm.70921 (PMC12597617; doi:10.1111/jcmm.70921)
Supplement: Supplementary file 3 — Data S2: jcmm70921‐sup‐0003‐DataS2.xls. [file JCMM-29-e70921-s002.xls]

## Sheet: Sheet1
Gene ID	p_val	p_val_adj	avg_log2FC	pct.1	pct.2	Cluster
TFF2	0	0	6.52361	0.495	0.001	Epithelial cells
TFF1	0	0	5.46656	0.573	0.001	Epithelial cells
FABP1	0	0	4.93558	0.495	0.001	Epithelial cells
TFF3	0	0	4.75905	0.561	0.005	Epithelial cells
AGR2	0	0	4.74324	0.712	0.004	Epithelial cells
KRT19	0	0	4.63593	0.779	0.016	Epithelial cells
SPINK1	0	0	4.16431	0.574	0.019	Epithelial cells
IGFBP2	0	0	4.13868	0.674	0.036	Epithelial cells
IL32	0	0	2.37318	0.727	0.149	T cells
IL7R	0	0	1.85258	0.746	0.173	T cells
CD3D	0	0	1.83593	0.642	0.155	T cells
CD3E	0	0	1.62231	0.518	0.146	T cells
GZMK	0	0	2.20713	0.297	0.021	T cells
IL7R	0	0	2.00394	0.809	0.191	T cells
CXCR4	0	0	1.91523	0.881	0.243	T cells
CD2	0	0	1.74209	0.746	0.097	T cells
MS4A1	0	0	3.15517	0.923	0.027	B cells
CD79A	0	0	2.73538	0.873	0.027	B cells
BANK1	0	0	2.4583	0.833	0.016	B cells
CD74	0	0	2.27249	0.991	0.329	B cells
MZB1	0	0	4.07349	0.442	0.029	B cells
RALGPS2	0	0	2.37591	0.938	0.378	B cells
HLA-DQA1	0	0	3.58208	0.829	0.29	B cells
CD79B	0	0	2.11171	0.766	0.043	B cells
S100A9	0	0	6.06449	0.934	0.083	Macrophages
S100A8	0	0	5.59463	0.869	0.043	Macrophages
LYZ	0	0	3.9677	0.947	0.178	Macrophages
S100A12	0	0	3.81576	0.531	0.012	Macrophages
TYROBP	0	0	3.56123	0.628	0.018	Macrophages
VCAN	0	0	3.33496	0.701	0.089	Macrophages
CTSS	0	0	3.31885	0.794	0.259	Macrophages
LST1	0	0	3.09759	0.596	0.088	Macrophages
IL8	0	0	6.47057	0.809	0.04	Monocytes
CCL3	0	0	6.07835	0.732	0.042	Monocytes
IL1B	0	0	5.624	0.72	0.027	Monocytes
SOD2	0	0	4.68607	0.915	0.183	Monocytes
APOE	0	0	5.2092	0.702	0.067	Monocytes
C1QB	0	0	4.57815	0.692	0.026	Monocytes
C1QA	0	0	4.26752	0.705	0.031	Monocytes
C1QC	0	0	3.57267	0.593	0.023	Monocytes
MYH11	0	0	6.03158	0.803	0.072	Smooth muscle cells
TPM2	0	0	5.31611	0.692	0.032	Smooth muscle cells
TAGLN	0	0	4.91115	0.731	0.044	Smooth muscle cells
SFRP2	0	0	4.68579	0.531	0.014	Smooth muscle cells
ACTA2	0	0	4.65183	0.62	0.02	Smooth muscle cells
COL1A2	0	0	4.61801	0.753	0.033	Smooth muscle cells
COL1A1	0	0	4.58546	0.716	0.037	Smooth muscle cells
IGFBP7	0	0	4.53598	0.857	0.093	Smooth muscle cells
C3	0	0	5.74238	0.586	0.009	Fibroblasts
FBLN1	0	0	4.32723	0.591	0.012	Fibroblasts
MFAP5	0	0	3.28076	0.257	0.005	Fibroblasts
IGFBP7	0	0	2.47391	0.591	0.103	Fibroblasts
PLA2G2A	0	0	2.96751	0.515	0.089	Fibroblasts
CLU	0	0	2.44264	0.4	0.087	Fibroblasts
PERP	0	0	2.58674	0.254	0.089	Fibroblasts
APOD	0	0	2.60677	0.259	0.115	Fibroblasts
GNLY	0	0	5.64269	0.824	0.021	NK cells
NKG7	0	0	5.25754	0.955	0.059	NK cells
KLRC1	0	0	3.78061	0.866	0.05	NK cells
XCL2	0	0	3.6465	0.66	0.024	NK cells
CD160	0	0	3.61986	0.851	0.092	NK cells
FGFBP2	0	0	3.59664	0.504	0.01	NK cells
KLRB1	0	0	3.38414	0.627	0.034	NK cells
SPARCL1	0	0	4.58666	0.753	0.03	Endothelial cells
VWF	0	0	4.03786	0.626	0.007	Endothelial cells
DARC	0	0	3.90483	0.533	0.008	Endothelial cells
MT2A	0	0	3.60438	0.674	0.044	Endothelial cells
AQP1	0	0	3.4651	0.612	0.012	Endothelial cells
CLDN5	0	0	3.39495	0.533	0.007	Endothelial cells
IFI27	0	0	3.36705	0.722	0.042	Endothelial cells
EGFL7	0	0	3.35025	0.731	0.044	Endothelial cells
CCR7	4.69325e-216	9.31752e-212	1.76222	0.995	0.96	CD4+ T cell
RPS14	1.61135e-190	3.19902e-186	1.65377	0.996	0.962	CD4+ T cell
IL7R	4.25677e-181	8.45096e-177	1.64979	0.994	0.962	CD4+ T cell
RPL23	8.71985e-179	1.73115e-174	1.60826	0.997	0.974	CD4+ T cell
TCF7	1.35196e-147	2.68405e-143	1.66389	0.987	0.94	CD4+ T cell
LTB	2.09199e-146	4.15322e-142	1.24051	0.749	0.307	CD4+ T cell
CD69	5.70221e-140	1.13206e-135	0.729772	0.967	0.923	CD4+ T cell
CXCR5	6.6728e-124	1.32475e-119	0.607113	0.974	0.94	CD4+ T cell
TGFB1	3.11326e-222	6.18075e-218	1.57529	0.928	0.604	Regulatory T cell
FOXP3	6.85963e-137	1.36184e-132	1.07534	0.79	0.313	Regulatory T cell
IL10	2.48912e-133	4.94165e-129	1.14445	0.865	0.585	Regulatory T cell
TNFRSF9	2.08693e-129	4.14317e-125	1.09721	0.898	0.714	Regulatory T cell
S100A11	5.46833e-123	1.08563e-118	0.902247	0.936	0.77	Regulatory T cell
CTLA4	4.30583e-116	8.54836e-112	0.957513	0.897	0.706	Regulatory T cell
TIGIT	1.87325e-104	3.71897e-100	1.18305	0.628	0.324	Regulatory T cell
S100A6	2.60728e-94	5.17624e-90	0.876733	0.807	0.629	Regulatory T cell
CCL4	0	0	4.08454	0.777	0.038	CD8+ T cell
NKG7	0	0	3.47875	0.85	0.067	CD8+ T cell
PRF1	0	0	3.39654	0.957	0.146	CD8+ T cell
GZMA	0	0	2.8751	0.829	0.083	CD8+ T cell
GZMH	0	0	2.71107	0.526	0.018	CD8+ T cell
CD8A	0	0	2.63404	0.861	0.104	CD8+ T cell
GZMK	2.30744e-287	4.58096e-283	3.12279	0.798	0.094	CD8+ T cell
CXCR4	4.1109e-245	8.16136e-241	2.11609	0.595	0.049	CD8+ T cell
