# Supplementary material for: Identification LEF1 as a Potential Novel Biomarker for Abdominal Aortic Aneurysms Based on Comprehensive Bioinformatics Analysis
Source: J Cell Mol Med. 2025 Nov 9;29(21):e70921. doi: 10.1111/jcmm.70921 (PMC12597617; doi:10.1111/jcmm.70921)
Supplement: Supplementary file 4 — Data S3: jcmm70921‐sup‐0004‐DataS3.xls. [file JCMM-29-e70921-s003.xls]

## Sheet: Sheet1
symbol	p_val	avg_log2FC	pct.1	pct.2	p_val_adj
GZMA	0	-3.43989	0.03	0.829	0
CCL5	0	-4.3884	0.073	0.957	0
CCL4	0	-4.94542	0.01	0.777	0
CST7	0	-2.97483	0.066	0.861	0
NKG7	0	-4.14389	0.022	0.85	0
GZMK	1.37792e-282	-3.48923	0.061	0.798	2.73559e-278
GZMH	4.03036e-273	-2.9132	0.002	0.526	8.00147e-269
PRF1	1.36577e-231	-2.30433	0.03	0.595	2.71147e-227
KLRD1	2.21836e-200	-2.16303	0.004	0.413	4.4041e-196
METRNL	8.25345e-198	-1.77721	0.021	0.5	1.63856e-193
DUSP2	1.31373e-185	-2.79081	0.131	0.76	2.60815e-181
CMC1	7.05341e-184	-2.45165	0.071	0.633	1.40031e-179
HLA-DRB1	7.32435e-179	-2.14057	0.046	0.561	1.4541e-174
GZMB	1.04374e-176	-2.45305	0.003	0.358	2.07213e-172
CRTAM	4.95567e-161	-1.83485	0.02	0.428	9.83849e-157
ZEB2	1.75304e-160	-1.23918	0.012	0.39	3.48032e-156
CTSW	4.68332e-158	-1.98627	0.091	0.65	9.2978e-154
DTHD1	2.33653e-146	-1.42394	0.015	0.379	4.63872e-142
XCL2	1.16221e-139	-1.51449	0.002	0.283	2.30734e-135
KLRG1	5.25289e-139	-1.45929	0.04	0.465	1.04286e-134
RGS1	1.03223e-129	-2.08728	0.132	0.659	2.04928e-125
MATK	9.39262e-129	-1.17706	0.022	0.376	1.86472e-124
HLA-B	1.43985e-126	-1.4557	0.928	0.991	2.85853e-122
CXCR4	4.93255e-124	-2.10998	0.5	0.957	9.7926e-120
HLA-DPB1	9.8654e-124	-1.52535	0.139	0.673	1.95858e-119
AOAH	5.34277e-117	-1.09689	0.018	0.329	1.0607e-112
RPS3A	1.75868e-110	1.41153	0.968	0.945	3.49152e-106
RUNX3	4.38789e-110	-1.55313	0.205	0.737	8.71128e-106
HLA-DPA1	3.89153e-107	-1.64727	0.094	0.529	7.72586e-103
LYAR	1.28349e-104	-1.37116	0.08	0.503	2.54811e-100
LYST	5.06425e-103	-1.47844	0.087	0.509	1.00541e-98
RPL11	1.03928e-101	1.0518	0.971	0.968	2.06328e-97
RPS6	5.29894e-100	1.24366	0.959	0.948	1.052e-95
RPL32	2.77042e-99	1.02916	0.969	0.98	5.50012e-95
CD81	3.49354e-98	-1.46231	0.254	0.749	6.93573e-94
APC	3.32992e-97	1.16741	0.951	0.945	6.61089e-93
NR4A2	4.54126e-97	-1.44751	0.03	0.332	9.01575e-93
RPS13	3.68185e-96	1.18926	0.943	0.936	7.30957e-92
RPS12	7.9111e-94	1.0478	0.977	0.971	1.57059e-89
TPT1	2.87888e-93	1.03474	0.963	0.971	5.71544e-89
MAP3K8	3.07376e-91	-1.07117	0.017	0.275	6.10234e-87
LTB	1.17497e-90	2.63904	0.793	0.269	2.33266e-86
ZFP36	1.5014e-89	-2.03085	0.217	0.665	2.98072e-85
CD74	3.9912e-89	-1.66223	0.223	0.697	7.92372e-85
CD8A	1.5096e-87	-1.53617	0.108	0.529	2.99701e-83
APMAP	4.67277e-84	-1.13605	0.062	0.402	9.27684e-80
RPL22	6.3361e-82	1.2066	0.915	0.876	1.2579e-77
SYTL3	2.80921e-80	-1.5676	0.273	0.714	5.57712e-76
ZFP36L2	1.8082e-79	-1.59348	0.635	0.942	3.58982e-75
GZMM	5.02627e-79	-1.39615	0.26	0.717	9.97866e-75
AKNA	3.29216e-78	-1.28242	0.265	0.728	6.53593e-74
RPS5	4.43749e-77	1.19313	0.928	0.902	8.80974e-73
RPL5	1.74907e-76	1.06279	0.942	0.919	3.47243e-72
APOBEC3G	1.31607e-75	-1.39338	0.076	0.413	2.61279e-71
LINC00152	3.10203e-74	-1.2242	0.061	0.373	6.15846e-70
F2R	1.61029e-73	-1.006	0.029	0.277	3.19691e-69
IFNGR1	2.59555e-72	-1.19506	0.082	0.422	5.15294e-68
HSPA1A	3.16852e-72	-2.37809	0.053	0.347	6.29047e-68
CD97	8.43096e-72	-1.37512	0.16	0.558	1.6738e-67
SERTAD1	9.38881e-71	-1.04179	0.028	0.269	1.86396e-66
EEF1B2	1.46844e-70	1.21833	0.928	0.855	2.91529e-66
SRGN	2.99096e-70	-1.14081	0.48	0.922	5.93796e-66
DUSP1	3.25164e-69	-1.64914	0.169	0.561	6.45548e-65
DUSP4	5.68666e-68	-1.09926	0.027	0.26	1.12897e-63
PIP4K2A	5.78871e-67	-1.15749	0.193	0.59	1.14923e-62
DVL1	1.87458e-66	-1.11096	0.071	0.387	3.7216e-62
DNAJB1	3.013e-66	-1.78912	0.15	0.52	5.98171e-62
NACA	3.93262e-66	1.01907	0.924	0.913	7.80742e-62
PRDM1	6.03066e-66	-1.29181	0.138	0.512	1.19727e-61
HLA-DRA	1.09456e-65	-1.31841	0.084	0.402	2.17304e-61
CD69	9.89861e-65	-1.492	0.282	0.682	1.96517e-60
ID2	1.92389e-63	-1.47822	0.179	0.564	3.81949e-59
HSPA1B	7.89499e-63	-1.80562	0.029	0.251	1.56739e-58
SRSF7	3.03903e-60	-1.12181	0.504	0.879	6.03338e-56
RPL7	5.16889e-56	1.0865	0.871	0.824	1.02618e-51
JUND	6.21997e-56	-1.42776	0.555	0.873	1.23485e-51
PARP8	1.32704e-55	-1.07896	0.198	0.561	2.63457e-51
CCR7	3.2314e-54	1.92962	0.53	0.072	6.41529e-50
LCP1	9.74708e-54	-1.20958	0.292	0.668	1.93509e-49
CYBA	1.295e-52	-1.03775	0.578	0.893	2.57097e-48
CLIC1	1.61733e-52	-1.03787	0.32	0.699	3.21088e-48
HERPUD1	4.06434e-52	-1.29952	0.175	0.509	8.06892e-48
FYN	4.51994e-52	-1.12872	0.43	0.789	8.97345e-48
HLA-DQB1	5.1724e-52	-1.12606	0.07	0.329	1.02688e-47
FOSB	2.83183e-51	-1.41172	0.106	0.399	5.62204e-47
HCST	8.91184e-50	-1.13896	0.521	0.835	1.76927e-45
AKAP13	2.88251e-49	-1.00239	0.391	0.775	5.72264e-45
MT2A	5.30375e-49	-2.34217	0.242	0.598	1.05295e-44
LDHB	1.11977e-48	1.60455	0.736	0.448	2.22309e-44
IRF1	3.22302e-47	-1.01978	0.198	0.546	6.39867e-43
REL	6.75871e-47	-1.06284	0.149	0.462	1.34181e-42
ZNF331	2.01012e-46	-1.19964	0.12	0.402	3.99069e-42
AHNAK	1.30269e-44	-1.0067	0.254	0.621	2.58623e-40
RPS4Y1	4.22409e-44	2.66365	0.409	0.014	8.38608e-40
JUN	5.9867e-44	-1.55007	0.297	0.627	1.18854e-39
NFKBIA	1.27504e-42	-1.29466	0.318	0.639	2.53134e-38
HSP90AA1	2.01999e-42	-1.34431	0.575	0.855	4.01029e-38
TMEM2	2.60516e-42	-1.06817	0.304	0.636	5.17202e-38
TNFAIP3	6.84338e-42	-1.24157	0.24	0.552	1.35862e-37
EFHD2	1.58016e-41	-1.0644	0.072	0.298	3.13709e-37
RPL4	1.63478e-41	1.01969	0.846	0.786	3.24552e-37
PIK3R1	1.42324e-39	-1.09554	0.356	0.665	2.82556e-35
JUNB	1.42752e-39	-1.31251	0.454	0.766	2.83406e-35
FAM177A1	6.27461e-39	-1.02725	0.192	0.48	1.2457e-34
RPL23	1.24018e-38	1.08149	0.826	0.751	2.46213e-34
SELL	1.9173e-38	1.50747	0.467	0.09	3.80641e-34
IER2	2.1938e-38	-1.03788	0.317	0.65	4.35535e-34
TSC22D3	4.88183e-37	-1.1364	0.556	0.876	9.69189e-33
CREM	1.34383e-36	-1.21553	0.198	0.477	2.66791e-32
PTPN7	1.75212e-36	-1.05207	0.131	0.39	3.47849e-32
CLDND1	8.74854e-36	-1.07705	0.154	0.419	1.73685e-31
DDIT4	1.65482e-35	-1.15342	0.33	0.627	3.28531e-31
ANXA1	5.45742e-34	-1.14078	0.314	0.645	1.08346e-29
KLF6	1.67219e-32	-1.18544	0.309	0.607	3.3198e-28
ATP1B3	5.81939e-32	-1.10128	0.133	0.37	1.15532e-27
FOS	9.60208e-32	-1.78507	0.133	0.367	1.9063e-27
MAL	1.00702e-31	1.44109	0.309	0.006	1.99923e-27
DNAJA1	3.90531e-31	-1.00053	0.217	0.483	7.75321e-27
LEF1	5.3368e-30	1.27601	0.337	0.035	1.05952e-25
GADD45B	6.24457e-27	-1.15477	0.113	0.318	1.23973e-22
NOSIP	1.15065e-25	1.4605	0.441	0.173	2.28438e-21
KLRB1	6.57323e-25	-1.05506	0.126	0.338	1.30498e-20
EIF3E	3.77633e-22	1.02607	0.648	0.538	7.49715e-18
SESN3	7.81026e-22	1.17258	0.289	0.046	1.55057e-17
SMAD3	2.05945e-21	1.26751	0.37	0.13	4.08862e-17
TCF7	1.29687e-15	1.00867	0.42	0.22	2.57468e-11
MT1X	4.17039e-15	-1.78611	0.147	0.301	8.27948e-11
